# Supplementary material for: 5-Cyclo­hexyl-2-methyl-3-phenyl­sulfinyl-1-benzofuran
Source: Acta Crystallogr Sect E Struct Rep Online. 2011 Apr 16;67(Pt 5):o1157. doi: 10.1107/S1600536811013705 (PMC3089290; doi:10.1107/S1600536811013705)
Supplement: Supplementary file 2 [file e-67-o1157-Isup2.hkl]

# 
# h,k,l, Fc-squared, Fo-squared, sigma(Fo-squared) and status flag 
# 
data_I
_shelx_title ' 1074 IN P-1' 
_shelx_refln_list_code          4 
_shelx_F_calc_maximum      110.45 
_exptl_crystal_F_000       360.00 
_reflns_d_resolution_high  0.7685 
 
loop_ 
 _symmetry_equiv_pos_as_xyz 
 'x, y, z' 
 '-x, -y, -z' 
 
_cell_length_a     8.8532 
_cell_length_b    10.2011 
_cell_length_c    10.4752 
_cell_angle_alpha  90.734 
_cell_angle_beta  111.568 
_cell_angle_gamma  97.127 
 
_shelx_F_squared_multiplier     1.000 
 
loop_ 
 _refln_index_h 
 _refln_index_k 
 _refln_index_l 
 _refln_F_squared_calc 
 _refln_F_squared_meas 
 _refln_F_squared_sigma 
 _refln_observed_status 
   1   0   0     1074.80     1127.23     16.39 o 
   2   0   0      168.03      177.99      2.37 o 
   3   0   0      220.30      221.86      3.03 o 
   4   0   0      118.87      128.78      2.32 o 
   5   0   0        4.36        6.30      0.52 o 
   6   0   0       17.58       13.18      0.74 o 
   7   0   0        0.91        1.10      0.42 o 
   8   0   0       63.33       64.49      2.46 o 
   9   0   0       68.43       65.07      2.83 o 
  10   0   0       18.36       21.25      1.72 o 
 -10   1   0        1.19        2.36      0.85 o 
  -9   1   0       41.31       43.78      2.03 o 
  -8   1   0       78.82       73.90      2.08 o 
  -7   1   0       40.39       43.71      1.92 o 
  -6   1   0      134.59      146.05      3.30 o 
  -5   1   0      101.89       93.78      2.60 o 
  -4   1   0       40.95       40.05      0.89 o 
  -3   1   0        0.98        2.62      0.35 o 
  -2   1   0      757.03      792.76     20.67 o 
  -1   1   0      734.45      764.89     10.04 o 
   0   1   0       29.96       33.80      0.64 o 
   1   1   0      234.16      237.65      2.93 o 
   2   1   0      935.11      990.21     11.49 o 
   3   1   0      857.06      827.15      9.78 o 
   4   1   0      239.56      260.00      3.31 o 
   5   1   0       28.18       40.11      0.98 o 
   6   1   0      135.74      126.48      3.75 o 
   7   1   0        2.96        4.36      0.63 o 
   8   1   0       16.87       13.08      1.11 o 
   9   1   0      216.37      204.12      5.96 o 
  10   1   0      115.76      132.11      8.60 o 
 -10   2   0        4.38        3.66      0.91 o 
  -9   2   0       16.71       18.20      1.23 o 
  -8   2   0       14.89       17.33      1.42 o 
  -7   2   0       75.51       74.57      2.32 o 
  -6   2   0      131.81      139.93      2.58 o 
  -5   2   0      114.38      111.98      2.38 o 
  -4   2   0        5.43        7.88      0.43 o 
  -3   2   0      649.89      691.43     13.94 o 
  -2   2   0     7456.58     6630.51     84.18 o 
  -1   2   0     7033.33     6137.12     71.46 o 
   0   2   0      345.43      353.98      3.58 o 
   1   2   0    12028.11    10132.20     98.77 o 
   2   2   0     4158.39     4195.38     93.77 o 
   3   2   0      234.29      214.04      3.37 o 
   4   2   0      122.79      175.89      2.73 o 
   5   2   0      249.51      260.35      4.28 o 
   6   2   0       72.64       70.54      2.30 o 
   7   2   0      110.63      104.83      6.05 o 
   8   2   0        2.41        2.48      0.75 o 
   9   2   0       96.70      103.43      6.04 o 
  10   2   0        7.05        8.84      3.10 o 
 -10   3   0        3.40        2.94      1.50 o 
  -9   3   0       12.49       14.00      1.82 o 
  -8   3   0       18.46       21.35      1.56 o 
  -7   3   0      103.92      104.12      3.29 o 
  -6   3   0      336.64      335.47      4.83 o 
  -5   3   0      229.16      237.34      5.67 o 
  -4   3   0       52.40       62.37      1.12 o 
  -3   3   0        6.44       11.15      0.56 o 
  -2   3   0      632.11      658.78      8.14 o 
  -1   3   0      538.14      539.35      6.15 o 
   0   3   0        0.58        2.08      0.26 o 
   1   3   0     1536.66     1492.42     13.25 o 
   2   3   0       43.00       45.34      0.86 o 
   3   3   0      328.29      399.34      5.24 o 
   4   3   0      281.68      278.39      3.97 o 
   5   3   0       13.12       11.04      0.82 o 
   6   3   0       55.79       51.16      2.97 o 
   7   3   0       74.76       68.47      2.60 o 
   8   3   0       10.72       13.06      1.35 o 
   9   3   0       16.20       17.86      3.95 o 
 -10   4   0        2.31        0.64      0.75 o 
  -9   4   0       89.20       89.90      2.78 o 
  -8   4   0        4.43        5.12      0.76 o 
  -7   4   0        5.77        4.52      0.84 o 
  -6   4   0      286.84      283.37      4.67 o 
  -5   4   0      346.45      370.33      5.67 o 
  -4   4   0      365.17      369.11      5.55 o 
  -3   4   0      765.56      854.38      9.73 o 
  -2   4   0       30.76       25.32      0.81 o 
  -1   4   0      183.80      199.62      2.49 o 
   0   4   0        6.05        4.26      0.31 o 
   1   4   0     1885.89     1916.00     17.04 o 
   2   4   0      256.71      266.69      3.07 o 
   3   4   0     3030.80     3194.39     33.41 o 
   4   4   0      481.31      479.50      6.39 o 
   5   4   0        2.97        5.10      0.65 o 
   6   4   0       14.80       16.70      1.39 o 
   7   4   0        3.19        3.09      0.88 o 
   8   4   0        8.95        6.62      1.10 o 
   9   4   0       71.68       78.19      6.57 o 
 -10   5   0        0.12        0.46      0.64 o 
  -9   5   0       32.09       30.71      1.51 o 
  -8   5   0       25.87       25.11      2.14 o 
  -7   5   0        7.23        7.98      1.04 o 
  -6   5   0      521.41      525.29      9.12 o 
  -5   5   0        6.24       10.19      0.72 o 
  -4   5   0        7.79        8.56      0.50 o 
  -3   5   0      269.93      283.21      4.26 o 
  -2   5   0       86.51      102.25      1.79 o 
  -1   5   0      253.13      268.85      3.34 o 
   0   5   0       15.20       17.80      0.58 o 
   1   5   0       20.93       19.76      0.62 o 
   2   5   0       59.09       74.96      1.27 o 
   3   5   0      590.63      583.47      6.11 o 
   4   5   0       88.61       82.72      2.33 o 
   5   5   0       63.73       76.07      2.87 o 
   6   5   0        1.69        1.70      0.74 o 
   7   5   0        3.31        1.66      0.83 o 
   8   5   0       57.34       54.68      2.79 o 
   9   5   0       15.97       17.86      1.91 o 
 -10   6   0        8.58        8.33      1.71 o 
  -9   6   0       11.39        9.40      1.60 o 
  -8   6   0       47.00       49.47      3.21 o 
  -7   6   0        2.61        2.99      1.07 o 
  -6   6   0       92.35      120.29      3.33 o 
  -5   6   0      158.55      159.62      3.80 o 
  -4   6   0       42.64       38.18      1.64 o 
  -3   6   0      179.79      209.27      4.50 o 
  -2   6   0       15.14       11.85      0.69 o 
  -1   6   0       59.44       62.68      1.20 o 
   0   6   0      633.07      653.68      6.17 o 
   1   6   0      167.09      175.61      2.45 o 
   2   6   0      579.74      666.81      6.69 o 
   3   6   0      374.83      384.45      5.52 o 
   4   6   0      143.05      155.51      3.04 o 
   5   6   0        7.43        6.72      0.95 o 
   6   6   0       86.38      103.34      3.69 o 
   7   6   0        0.06        0.32      0.73 o 
   8   6   0        4.68        4.69      1.19 o 
  -9   7   0        0.37       -0.43      1.07 o 
  -8   7   0       17.51       22.86      2.46 o 
  -7   7   0       23.92       47.01      3.42 o 
  -6   7   0      157.38      151.29      6.84 o 
  -5   7   0      425.89      436.41      8.30 o 
  -4   7   0      263.78      260.46      5.58 o 
  -3   7   0      225.73      224.11      4.29 o 
  -2   7   0      218.84      208.19      3.57 o 
  -1   7   0        0.09       -0.18      0.33 o 
   0   7   0       66.45       63.41      1.35 o 
   1   7   0        1.30        1.70      0.36 o 
   2   7   0      272.04      272.13      3.37 o 
   3   7   0      220.78      223.82      4.10 o 
   4   7   0      129.40      122.14      4.73 o 
   5   7   0        0.11        0.33      0.66 o 
   6   7   0      103.01      101.14      3.85 o 
   7   7   0       10.80       19.56      3.10 o 
   8   7   0        0.38       -0.09      0.96 o 
  -9   8   0        5.21        6.41      1.82 o 
  -8   8   0       15.74       16.24      2.46 o 
  -7   8   0       28.07       30.98      3.31 o 
  -6   8   0        0.02        1.18      1.18 o 
  -5   8   0      140.64      142.54      7.85 o 
  -4   8   0       19.45       23.11      1.67 o 
  -3   8   0       55.72       51.40      1.90 o 
  -2   8   0      480.62      464.51      6.84 o 
  -1   8   0       20.48       18.63      1.07 o 
   0   8   0        0.28        0.48      0.42 o 
   1   8   0       65.42       60.66      1.46 o 
   2   8   0        1.78        1.40      0.59 o 
   3   8   0       73.55       68.56      2.12 o 
   4   8   0      285.01      284.17      5.07 o 
   5   8   0        8.74       11.00      1.27 o 
   6   8   0       18.03       16.43      1.88 o 
   7   8   0       30.36       31.86      2.54 o 
  -8   9   0       70.64       83.55      5.77 o 
  -7   9   0        0.64       -0.53      1.18 o 
  -6   9   0       95.20       91.35      5.98 o 
  -5   9   0      322.28      307.61      9.93 o 
  -4   9   0       46.33       43.69      2.72 o 
  -3   9   0       95.76       96.45      3.43 o 
  -2   9   0        7.84        6.05      0.82 o 
  -1   9   0        2.99        1.23      0.57 o 
   0   9   0        7.14        6.71      0.80 o 
   1   9   0        0.03        0.94      0.52 o 
   2   9   0        7.81        5.85      1.08 o 
   3   9   0        5.42        5.83      1.09 o 
   4   9   0      252.79      258.89      4.95 o 
   5   9   0       16.64       15.23      2.01 o 
   6   9   0       37.73       38.12      2.58 o 
  -8  10   0       33.13       34.51      4.27 o 
  -7  10   0        2.20        0.95      1.12 o 
  -6  10   0        6.58        6.47      1.46 o 
  -5  10   0       39.59       42.30      2.97 o 
  -4  10   0       68.76       74.28      3.09 o 
  -3  10   0       32.51       33.88      2.23 o 
  -2  10   0      288.73      282.92      9.57 o 
  -1  10   0      186.88      172.60      3.40 o 
   0  10   0        9.05       10.34      0.96 o 
   1  10   0       32.97       30.05      1.89 o 
   2  10   0        1.45        1.56      0.85 o 
   3  10   0        0.04        0.11      0.85 o 
   4  10   0       66.87       66.13      2.87 o 
   5  10   0       13.41       11.54      2.13 o 
  -7  11   0      111.58      115.00      5.29 o 
  -6  11   0       20.84       23.11      4.22 o 
  -5  11   0        0.06        0.11      0.95 o 
  -4  11   0        2.03        2.94      1.04 o 
  -3  11   0      207.74      206.68      6.09 o 
  -2  11   0       65.97       64.20      2.73 o 
  -1  11   0       12.19       10.78      0.90 o 
   0  11   0       19.48       19.70      1.43 o 
   1  11   0        9.94       12.69      1.42 o 
   2  11   0        2.88        5.41      1.16 o 
   3  11   0        0.01       -0.10      0.84 o 
   4  11   0       21.13       26.90      2.01 o 
  -5  12   0       10.02       10.70      2.30 o 
  -4  12   0      149.45      156.06      6.03 o 
  -3  12   0       15.75       16.27      2.50 o 
  -2  12   0       15.70       15.49      1.65 o 
  -1  12   0       42.49       41.87      3.19 o 
   0  12   0       14.99       14.59      1.78 o 
   1  12   0       24.02       28.94      2.04 o 
   2  12   0        0.06       -0.29      0.90 o 
   3  12   0        9.02       13.27      2.35 o 
  -3  13   0       44.33       47.20      3.80 o 
  -2  13   0      123.26      132.98      4.47 o 
  -1  13   0       13.99       11.85      2.35 o 
   0  13   0        2.73        2.05      1.13 o 
   0 -13   1       80.40       86.81      3.36 o 
   1 -13   1       23.13       23.56      2.72 o 
   2 -13   1        0.08       -0.52      0.99 o 
   3 -13   1        2.84        3.88      2.24 o 
  -3 -12   1        0.02       -0.05      0.93 o 
  -2 -12   1       21.47       23.15      1.98 o 
  -1 -12   1        5.14        7.70      1.74 o 
   0 -12   1       71.18       73.12      4.82 o 
   1 -12   1      111.56      109.25      4.19 o 
   2 -12   1       20.10       20.63      2.21 o 
   3 -12   1      125.55      126.77      4.77 o 
   4 -12   1       17.19       17.92      2.63 o 
   5 -12   1        9.18        7.25      1.95 o 
  -4 -11   1        4.71        1.00      0.95 o 
  -3 -11   1        0.01        0.00      0.86 o 
  -2 -11   1       73.99       84.86      4.70 o 
  -1 -11   1       29.82       28.19      1.94 o 
   0 -11   1       35.74       39.85      1.91 o 
   1 -11   1        0.01        0.51      0.54 o 
   2 -11   1      126.86      130.89      3.88 o 
   3 -11   1      189.70      187.94      6.67 o 
   4 -11   1       27.40       22.82      2.62 o 
   5 -11   1       22.21       23.50      2.57 o 
   6 -11   1       31.79       33.19      8.17 o 
  -6 -10   1       25.77       37.38      2.74 o 
  -5 -10   1       91.71       82.93      3.68 o 
  -4 -10   1       37.90       39.37      2.27 o 
  -3 -10   1      110.80      120.24      3.97 o 
  -2 -10   1        2.75        0.56      0.82 o 
  -1 -10   1        2.51        3.10      0.93 o 
   0 -10   1       77.59       82.77      2.46 o 
   1 -10   1       50.95       48.96      2.01 o 
   2 -10   1       12.89       13.12      1.11 o 
   3 -10   1        3.50        2.65      1.08 o 
   4 -10   1       73.08       73.42      3.90 o 
   5 -10   1       38.41       33.95      2.80 o 
   6 -10   1       63.61       58.35      3.48 o 
   7 -10   1        2.60        1.82      1.71 o 
  -7  -9   1        0.02       -0.66      1.05 o 
  -6  -9   1       23.40       19.53      1.74 o 
  -5  -9   1       68.50       71.31      2.85 o 
  -4  -9   1        0.04        0.37      0.60 o 
  -3  -9   1       98.60       95.29      2.61 o 
  -2  -9   1        0.25        0.46      0.75 o 
  -1  -9   1        2.59        3.02      0.73 o 
   0  -9   1      505.99      507.72      7.41 o 
   1  -9   1      212.70      213.13      3.95 o 
   2  -9   1        1.35        0.82      0.51 o 
   3  -9   1       55.06       52.03      2.04 o 
   4  -9   1       63.62       65.89      2.65 o 
   5  -9   1        0.51       -0.13      0.71 o 
   6  -9   1       27.22       18.59      2.88 o 
   7  -9   1        9.70       12.71      2.67 o 
   8  -9   1       17.76       27.57      3.63 o 
  -7  -8   1        0.04        0.12      0.89 o 
  -6  -8   1       65.99       75.15      8.02 o 
  -5  -8   1       49.91       64.02      2.61 o 
  -4  -8   1       13.53        9.57      0.90 o 
  -3  -8   1      225.32      213.78      4.11 o 
  -2  -8   1       13.16       12.76      1.22 o 
  -1  -8   1      198.31      200.08      3.07 o 
   0  -8   1       22.39       18.32      1.03 o 
   1  -8   1      281.91      298.93      4.34 o 
   2  -8   1       19.23       19.26      1.05 o 
   3  -8   1      389.71      383.28      6.65 o 
   4  -8   1      310.91      295.95      5.61 o 
   5  -8   1       54.68       59.40      4.49 o 
   6  -8   1       23.47       17.42      2.67 o 
   7  -8   1       15.94       13.25      2.35 o 
   8  -8   1       15.82       11.65      2.24 o 
   9  -8   1       21.25       22.86      3.10 o 
  -8  -7   1        1.65        2.66      1.59 o 
  -7  -7   1        3.59        4.26      1.15 o 
  -6  -7   1       39.46       39.32      2.41 o 
  -5  -7   1       47.35       41.23      2.02 o 
  -4  -7   1      262.28      274.40      4.75 o 
  -3  -7   1      290.15      260.30      4.57 o 
  -2  -7   1       99.92      100.72      1.82 o 
  -1  -7   1       19.46       18.96      0.78 o 
   0  -7   1        0.82        1.30      0.32 o 
   1  -7   1       68.14       61.18      1.50 o 
   2  -7   1       33.11       38.55      2.05 o 
   3  -7   1      300.38      295.44      5.23 o 
   4  -7   1       81.36       72.83      2.48 o 
   5  -7   1        9.94        8.27      2.05 o 
   6  -7   1       56.51       61.22      4.06 o 
   7  -7   1       15.99       15.17      2.24 o 
   8  -7   1        3.05        1.07      1.28 o 
   9  -7   1       35.74       37.82      3.53 o 
  -9  -6   1        6.62        5.62      1.37 o 
  -8  -6   1       11.31       11.03      2.63 o 
  -7  -6   1        0.92        1.00      0.81 o 
  -6  -6   1       43.34       39.72      2.26 o 
  -5  -6   1      197.38      200.99      4.72 o 
  -4  -6   1        1.57        2.03      0.52 o 
  -3  -6   1      481.19      468.81      5.81 o 
  -2  -6   1      397.78      381.46      4.63 o 
  -1  -6   1      197.71      211.10      2.79 o 
   0  -6   1     1014.26     1035.69      9.78 o 
   1  -6   1       80.74       83.80      2.15 o 
   2  -6   1       51.49       56.75      1.44 o 
   3  -6   1        2.76        1.14      0.48 o 
   4  -6   1      260.26      262.99      5.32 o 
   5  -6   1       34.86       28.37      1.62 o 
   6  -6   1       41.60       39.81      2.27 o 
   7  -6   1       32.12       32.69      2.67 o 
   8  -6   1        7.93        4.91      1.39 o 
   9  -6   1        7.48        9.51      1.82 o 
  -9  -5   1       18.29       18.53      1.84 o 
  -8  -5   1       38.06       35.13      2.26 o 
  -7  -5   1        0.25        0.35      0.66 o 
  -6  -5   1        0.10        0.51      0.59 o 
  -5  -5   1       13.53       12.16      1.23 o 
  -4  -5   1       71.23       88.26      2.47 o 
  -3  -5   1       22.01       24.56      1.02 o 
  -2  -5   1     2765.50     2797.15     25.92 o 
  -1  -5   1       40.00       36.02      0.87 o 
   0  -5   1        3.36        3.22      0.30 o 
   1  -5   1       27.35       29.31      0.73 o 
   2  -5   1       11.78       12.67      0.80 o 
   3  -5   1      270.85      265.64      4.35 o 
   4  -5   1      709.25      711.21     12.98 o 
   5  -5   1       94.40       91.31      2.45 o 
   6  -5   1       76.48       71.92      3.88 o 
   7  -5   1       32.82       32.05      2.46 o 
   8  -5   1       16.36       19.02      2.03 o 
   9  -5   1       84.09       92.74      4.91 o 
  10  -5   1       17.64       19.02      2.35 o 
  -9  -4   1       17.91       17.80      1.70 o 
  -8  -4   1        4.32        3.90      0.93 o 
  -7  -4   1        0.18       -0.51      0.51 o 
  -6  -4   1       35.65       31.64      1.74 o 
  -5  -4   1       63.76       51.22      2.73 o 
  -4  -4   1       49.01       52.17      1.79 o 
  -3  -4   1       99.59       89.27      2.10 o 
  -2  -4   1     4268.14     4354.14     39.67 o 
  -1  -4   1      102.53      121.38      1.60 o 
   0  -4   1       22.69       30.95      0.68 o 
   1  -4   1     1414.00     1467.80     14.81 o 
   2  -4   1      433.15      478.83     10.16 o 
   3  -4   1       85.45       98.90      1.94 o 
   4  -4   1       92.38       80.71      1.65 o 
   5  -4   1        4.46        3.31      0.32 o 
   6  -4   1       75.15       71.83      2.05 o 
   7  -4   1      129.16      130.33      4.41 o 
   8  -4   1       31.42       34.09      2.88 o 
   9  -4   1        6.78        7.30      0.97 o 
  10  -4   1       19.12       22.03      1.69 o 
 -10  -3   1       51.31       47.29      6.52 o 
  -9  -3   1       10.86        8.82      1.22 o 
  -8  -3   1        0.74        1.15      0.64 o 
  -7  -3   1        8.75       10.17      1.26 o 
  -6  -3   1      149.38      146.17      3.82 o 
  -5  -3   1      243.52      272.44      4.32 o 
  -4  -3   1      176.08      188.27      3.07 o 
  -3  -3   1        0.07        0.06      0.28 o 
  -2  -3   1       84.69       77.55      1.15 o 
  -1  -3   1     4395.30     4410.46     39.20 o 
   0  -3   1      280.58      290.04      3.06 o 
   1  -3   1       96.40      117.73      1.62 o 
   2  -3   1      299.41      365.50      5.21 o 
   3  -3   1        8.35        7.09      0.37 o 
   4  -3   1       42.76       39.42      1.01 o 
   5  -3   1       83.07       80.51      1.36 o 
   6  -3   1       70.94       62.22      1.42 o 
   7  -3   1      227.87      224.13      4.82 o 
   8  -3   1       30.89       30.53      1.59 o 
   9  -3   1       17.23       15.97      1.33 o 
  10  -3   1       11.70       11.28      1.15 o 
 -10  -2   1        0.71       -0.08      0.71 o 
  -9  -2   1       69.43       68.64      2.64 o 
  -8  -2   1      102.22       86.51      2.87 o 
  -7  -2   1        0.53        0.77      0.49 o 
  -6  -2   1       96.05       95.51      1.94 o 
  -5  -2   1       40.88       29.83      0.84 o 
  -4  -2   1       13.30       11.54      0.66 o 
  -3  -2   1       71.22       41.96      0.86 o 
  -2  -2   1      734.33      736.26     10.39 o 
  -1  -2   1     9703.77     8662.44     80.40 o 
   0  -2   1      635.15      625.89      5.95 o 
   1  -2   1      391.58      398.86      5.38 o 
   2  -2   1      359.45      360.25      5.42 o 
   3  -2   1     1269.76     1406.39     18.26 o 
   4  -2   1      147.80      131.66      2.18 o 
   5  -2   1      173.96      160.79      3.20 o 
   6  -2   1       22.45       25.80      0.80 o 
   7  -2   1       71.13       68.18      3.12 o 
   8  -2   1       41.53       43.59      2.02 o 
   9  -2   1        8.91        8.05      1.08 o 
  10  -2   1       11.25       12.58      1.44 o 
 -10  -1   1        0.23        0.06      0.69 o 
  -9  -1   1       53.48       53.85      2.20 o 
  -8  -1   1      192.65      183.11      4.35 o 
  -7  -1   1       89.37       85.59      2.03 o 
  -6  -1   1      128.18      140.00      2.57 o 
  -5  -1   1       93.91      112.51      1.79 o 
  -4  -1   1       24.22       18.92      0.98 o 
  -3  -1   1      460.54      450.84      5.71 o 
  -2  -1   1       93.69       97.60      1.20 o 
  -1  -1   1      151.61      154.14      2.29 o 
   0  -1   1     1390.89     1470.39     17.14 o 
   1  -1   1     2367.91     2415.45     34.00 o 
   2  -1   1       91.98       85.65      1.15 o 
   3  -1   1      727.70      806.95      9.69 o 
   4  -1   1        2.26        7.06      0.60 o 
   5  -1   1       17.29       17.45      0.56 o 
   6  -1   1        0.14        0.14      0.30 o 
   7  -1   1       87.58       80.64      5.03 o 
   8  -1   1        4.36        4.93      0.81 o 
   9  -1   1        3.23        2.78      0.91 o 
  10  -1   1        0.53        0.88      0.87 o 
 -10   0   1       16.06       16.09      1.98 o 
  -9   0   1        1.64        1.08      0.64 o 
  -8   0   1      604.59      598.51     10.70 o 
  -7   0   1       63.49       59.69      3.17 o 
  -6   0   1       62.14       59.29      1.44 o 
  -5   0   1      287.31      271.75      3.62 o 
  -4   0   1        0.48       -0.10      0.21 o 
  -3   0   1      106.69       99.20      1.90 o 
  -2   0   1     2023.35     2150.48     25.61 o 
  -1   0   1      641.85      648.64      9.59 o 
   0   0   1       11.59       13.43      0.40 o 
   1   0   1     6208.66     5364.74     52.60 o 
   2   0   1      287.08      267.97      3.50 o 
   3   0   1        2.83        4.49      0.30 o 
   4   0   1       47.58       53.71      1.08 o 
   5   0   1        0.93        1.62      0.30 o 
   6   0   1       16.53       17.29      0.94 o 
   7   0   1      158.15      162.44      3.96 o 
   8   0   1        6.89        8.80      1.10 o 
   9   0   1        1.23        1.33      0.85 o 
  10   0   1       34.43       34.77      4.27 o 
 -10   1   1       34.97       34.92      1.79 o 
  -9   1   1        0.33       -0.11      0.75 o 
  -8   1   1      101.70      100.25      2.84 o 
  -7   1   1       26.60       32.88      1.20 o 
  -6   1   1        4.31        3.76      0.41 o 
  -5   1   1       27.16       26.12      1.10 o 
  -4   1   1      135.74      142.73      3.27 o 
  -3   1   1      926.51      995.09     15.19 o 
  -2   1   1    12198.46    10607.78    140.76 o 
  -1   1   1     2823.91     2707.48     72.51 o 
   0   1   1      561.42      574.27      5.74 o 
   1   1   1     1130.63     1162.24     12.24 o 
   2   1   1      184.36      173.95      2.75 o 
   3   1   1        1.54        1.16      0.24 o 
   4   1   1      177.30      184.21      2.86 o 
   5   1   1      168.17      195.37      3.51 o 
   6   1   1       89.86       80.72      2.07 o 
   7   1   1       61.69       61.64      2.52 o 
   8   1   1        8.18        7.69      1.18 o 
   9   1   1       65.50       69.41      3.25 o 
  10   1   1       17.18       17.84      1.93 o 
 -10   2   1       33.30       31.20      2.67 o 
  -9   2   1       11.55        8.97      1.39 o 
  -8   2   1       44.14       41.74      1.48 o 
  -7   2   1      793.39      790.85     13.27 o 
  -6   2   1       22.28       24.06      1.31 o 
  -5   2   1       75.54       83.36      2.54 o 
  -4   2   1      429.26      462.93      7.92 o 
  -3   2   1     2597.40     2786.96     41.13 o 
  -2   2   1     3393.42     3350.92     36.56 o 
  -1   2   1      164.86      178.16      2.26 o 
   0   2   1     4686.07     4258.47     55.79 o 
   1   2   1     3685.68     3657.59     38.27 o 
   2   2   1     2195.98     2207.60     23.11 o 
   3   2   1      151.22      154.98      2.45 o 
   4   2   1      207.25      198.84      3.08 o 
   5   2   1       17.64       15.25      0.87 o 
   6   2   1        6.16        5.43      0.72 o 
   7   2   1      147.24      144.56      3.96 o 
   8   2   1      275.60      289.04      7.89 o 
   9   2   1       12.53       12.57      1.66 o 
 -10   3   1        8.15        8.65      1.50 o 
  -9   3   1       24.68       25.44      1.78 o 
  -8   3   1      144.29      148.82      4.08 o 
  -7   3   1      323.11      316.77      6.49 o 
  -6   3   1      259.52      256.47      5.33 o 
  -5   3   1       19.64       23.48      1.84 o 
  -4   3   1     1830.08     1879.27     28.55 o 
  -3   3   1     1242.35     1309.32     15.70 o 
  -2   3   1      515.11      569.87      8.75 o 
  -1   3   1       89.03       76.88      1.33 o 
   0   3   1      375.17      378.14      3.91 o 
   1   3   1     1058.30     1049.38     10.01 o 
   2   3   1      384.24      369.75      4.91 o 
   3   3   1        1.50        4.01      0.31 o 
   4   3   1      398.15      409.43      5.61 o 
   5   3   1       74.46       74.74      1.99 o 
   6   3   1      127.11      120.05      3.49 o 
   7   3   1      325.66      306.07      6.93 o 
   8   3   1       60.55       67.37      3.38 o 
   9   3   1        1.93        2.16      1.08 o 
 -10   4   1        0.61        2.14      0.68 o 
  -9   4   1       10.79        9.83      1.28 o 
  -8   4   1        0.93        0.46      0.53 o 
  -7   4   1      300.43      300.33      4.53 o 
  -6   4   1       42.83       38.42      2.15 o 
  -5   4   1     1258.09     1310.35     18.27 o 
  -4   4   1     1164.98     1222.33     19.03 o 
  -3   4   1       10.27       11.66      0.46 o 
  -2   4   1        2.55        1.92      0.36 o 
  -1   4   1       98.00       81.59      1.48 o 
   0   4   1        0.49        0.90      0.26 o 
   1   4   1      936.33     1113.59     10.73 o 
   2   4   1     1123.45     1062.31     10.32 o 
   3   4   1       12.44       11.06      0.58 o 
   4   4   1      223.25      220.49      3.57 o 
   5   4   1      242.68      241.22      6.01 o 
   6   4   1        0.00        0.31      0.88 o 
   7   4   1      132.85      120.22      6.98 o 
   8   4   1        1.67        3.49      1.00 o 
   9   4   1       13.75       10.27      1.77 o 
 -10   5   1        0.17        0.32      0.85 o 
  -9   5   1        1.75        2.78      0.96 o 
  -8   5   1       52.38       56.95      2.88 o 
  -7   5   1      382.53      398.26      7.33 o 
  -6   5   1       86.35       82.44      1.96 o 
  -5   5   1       25.23       21.14      1.14 o 
  -4   5   1      380.93      400.02      5.39 o 
  -3   5   1        0.04        1.11      0.29 o 
  -2   5   1      164.98      149.58      2.25 o 
  -1   5   1      122.89      106.11      1.57 o 
   0   5   1      161.68      164.52      2.16 o 
   1   5   1      350.08      378.59      4.26 o 
   2   5   1     1115.92     1150.28     11.28 o 
   3   5   1       38.04       35.64      1.00 o 
   4   5   1        3.62        3.03      0.54 o 
   5   5   1      308.50      297.50      5.74 o 
   6   5   1       39.28       34.46      2.61 o 
   7   5   1       36.23       36.38      2.29 o 
   8   5   1       70.35       66.34      3.17 o 
 -10   6   1        0.27        0.64      0.96 o 
  -9   6   1       10.76        9.19      1.50 o 
  -8   6   1       48.89       52.03      3.10 o 
  -7   6   1       10.91       12.24      1.15 o 
  -6   6   1      365.86      379.36      7.22 o 
  -5   6   1        5.25        6.61      0.83 o 
  -4   6   1      288.47      280.43      5.64 o 
  -3   6   1       37.41       34.78      2.16 o 
  -2   6   1       51.25       61.06      1.56 o 
  -1   6   1      194.57      216.20      2.79 o 
   0   6   1      438.97      479.35      5.05 o 
   1   6   1      297.63      283.62      3.36 o 
   2   6   1      244.46      231.68      2.93 o 
   3   6   1      467.57      511.96      6.48 o 
   4   6   1        0.04       -0.24      0.42 o 
   5   6   1       10.50       14.38      1.31 o 
   6   6   1       69.64       63.54      2.95 o 
   7   6   1       45.48       46.57      6.52 o 
   8   6   1       14.74       11.85      1.72 o 
 -10   7   1       16.12       15.39      2.14 o 
  -9   7   1        2.27        2.78      1.28 o 
  -8   7   1       33.41       31.52      2.67 o 
  -7   7   1        5.09        4.38      1.28 o 
  -6   7   1       85.96       84.11      2.78 o 
  -5   7   1      684.90      682.55     11.86 o 
  -4   7   1      275.35      264.15      5.98 o 
  -3   7   1        0.68        0.92      0.46 o 
  -2   7   1       62.22       67.82      2.34 o 
  -1   7   1       85.50       81.83      1.98 o 
   0   7   1       20.22       23.70      0.82 o 
   1   7   1       87.65       78.49      1.51 o 
   2   7   1       30.43       38.95      1.07 o 
   3   7   1       50.13       46.84      1.96 o 
   4   7   1        9.25       15.55      1.38 o 
   5   7   1       31.29       30.67      1.81 o 
   6   7   1       26.78       23.86      2.06 o 
   7   7   1       10.66       11.13      2.04 o 
  -9   8   1       13.31       10.04      2.14 o 
  -8   8   1        0.46        0.85      1.18 o 
  -7   8   1        6.20        7.05      1.82 o 
  -6   8   1        8.53        8.09      1.24 o 
  -5   8   1       27.54       26.42      1.38 o 
  -4   8   1      197.81      197.28      4.16 o 
  -3   8   1       66.19       65.36      2.39 o 
  -2   8   1      137.12      142.75      3.48 o 
  -1   8   1      212.59      199.15      3.48 o 
   0   8   1        8.93       10.92      0.85 o 
   1   8   1       23.97       21.59      0.98 o 
   2   8   1        1.49        1.38      0.58 o 
   3   8   1        7.95        9.82      0.93 o 
   4   8   1       77.22       67.12      2.11 o 
   5   8   1      101.92      104.00      3.37 o 
   6   8   1        7.16        8.69      1.35 o 
   7   8   1       37.24       34.35      3.23 o 
  -9   9   1        2.64        1.39      1.60 o 
  -8   9   1        1.02        1.28      1.39 o 
  -7   9   1       63.75       55.56      4.59 o 
  -6   9   1       10.46       11.08      1.88 o 
  -5   9   1        1.47        0.97      0.67 o 
  -4   9   1      980.96      946.39     18.43 o 
  -3   9   1       45.60       42.78      2.64 o 
  -2   9   1       35.93       32.60      2.63 o 
  -1   9   1       65.02       64.60      1.82 o 
   0   9   1        4.55        3.58      0.66 o 
   1   9   1       62.52       65.00      2.12 o 
   2   9   1       68.70       72.87      4.08 o 
   3   9   1        5.44        5.36      0.91 o 
   4   9   1       12.82       16.32      1.38 o 
   5   9   1       38.84       50.45      2.82 o 
   6   9   1       30.07       34.54      2.25 o 
  -8  10   1       24.21       19.86      2.67 o 
  -7  10   1       10.82        7.95      1.51 o 
  -6  10   1        1.13        0.29      0.94 o 
  -5  10   1        1.48        1.28      0.80 o 
  -4  10   1      104.04      104.92      3.80 o 
  -3  10   1       32.34       26.96      1.98 o 
  -2  10   1       28.52       27.78      1.63 o 
  -1  10   1       47.18       45.19      1.60 o 
   0  10   1        0.39        0.78      0.53 o 
   1  10   1       44.67       40.49      2.39 o 
   2  10   1       72.92       78.02      3.04 o 
   3  10   1        0.86        0.38      0.83 o 
   4  10   1        0.66        1.36      0.94 o 
   5  10   1       85.89      104.78      5.19 o 
  -7  11   1       28.14       26.72      3.95 o 
  -6  11   1       34.32       37.98      5.56 o 
  -5  11   1        0.03        0.73      0.86 o 
  -4  11   1       50.04       49.96      2.81 o 
  -3  11   1      366.59      353.65     11.66 o 
  -2  11   1       12.43        9.91      1.87 o 
  -1  11   1      135.07      135.70      3.11 o 
   0  11   1       16.53       15.55      1.31 o 
   1  11   1       12.66       11.00      1.39 o 
   2  11   1       18.66       18.02      2.27 o 
   3  11   1        6.58        5.56      1.53 o 
   4  11   1        0.87        2.22      1.10 o 
  -6  12   1       27.19       30.55      6.30 o 
  -5  12   1       43.36       42.61      3.30 o 
  -4  12   1        5.09        3.83      1.32 o 
  -3  12   1       30.54       31.27      2.57 o 
  -2  12   1       26.48       25.62      1.97 o 
  -1  12   1       24.26       27.33      2.29 o 
   0  12   1       50.51       52.07      2.44 o 
   1  12   1        1.31       -0.75      0.84 o 
   2  12   1       23.99       24.58      2.01 o 
  -3  13   1       29.19       28.64      3.02 o 
  -2  13   1        2.04       -0.37      1.00 o 
  -1  13   1       55.84       59.68      3.98 o 
   0  13   1       47.53       50.45      2.37 o 
   0 -13   2        0.41        0.00      0.84 o 
   1 -13   2       85.28       95.61      4.94 o 
   2 -13   2       36.06       40.90      3.10 o 
  -3 -12   2       34.56       37.18      2.40 o 
  -2 -12   2       47.20       48.70      2.82 o 
  -1 -12   2        1.87        2.11      1.03 o 
   0 -12   2        7.01        9.05      1.83 o 
   1 -12   2       13.62       13.80      3.81 o 
   2 -12   2        0.44       -0.66      0.78 o 
   3 -12   2        9.38        4.70      1.81 o 
   4 -12   2       14.87       12.83      2.36 o 
   5 -12   2        0.06        0.66      1.32 o 
  -5 -11   2       41.33       49.19      3.85 o 
  -4 -11   2        1.08        2.02      1.01 o 
  -3 -11   2       17.33       17.28      2.19 o 
  -2 -11   2       42.52       51.00      2.81 o 
  -1 -11   2      104.97      115.67      3.85 o 
   0 -11   2       21.66       21.33      1.47 o 
   1 -11   2        0.19        0.42      0.54 o 
   2 -11   2      107.36      115.65      3.60 o 
   3 -11   2        3.30        0.87      1.23 o 
   4 -11   2       40.80       44.36      3.41 o 
   5 -11   2        2.86        3.65      1.42 o 
   6 -11   2        8.20        9.53      1.98 o 
  -6 -10   2       22.39       23.98      2.24 o 
  -5 -10   2        1.72        1.80      1.03 o 
  -4 -10   2      238.87      213.45      5.54 o 
  -3 -10   2       14.87       15.20      1.77 o 
  -2 -10   2      299.59      308.56      8.99 o 
  -1 -10   2        0.85        0.17      0.77 o 
   0 -10   2      289.63      296.44      5.42 o 
   1 -10   2      265.06      274.35      4.37 o 
   2 -10   2      161.02      158.80      6.80 o 
   3 -10   2        2.18        0.31      0.72 o 
   4 -10   2       20.22       18.65      2.20 o 
   5 -10   2        4.84        5.50      1.43 o 
   6 -10   2        1.07        1.01      1.05 o 
   7 -10   2       32.40       32.69      4.27 o 
  -7  -9   2       41.20       49.47      5.77 o 
  -6  -9   2        0.75        0.94      0.88 o 
  -5  -9   2       47.22       58.39      2.59 o 
  -4  -9   2      136.58      134.86      3.87 o 
  -3  -9   2        4.47        2.93      0.75 o 
  -2  -9   2      225.66      213.72      5.35 o 
  -1  -9   2        9.52        7.70      0.93 o 
   0  -9   2        4.77        3.82      0.66 o 
   1  -9   2       38.70       37.19      1.32 o 
   2  -9   2      155.92      144.29      3.15 o 
   3  -9   2       48.60       49.19      2.03 o 
   4  -9   2      131.37      126.55      4.94 o 
   5  -9   2       47.10       54.17      4.81 o 
   6  -9   2       18.83       17.09      2.99 o 
   7  -9   2       10.52       10.58      2.67 o 
   8  -9   2        0.09       -0.43      1.39 o 
  -8  -8   2       15.14       14.47      1.93 o 
  -7  -8   2        0.23       -0.40      0.85 o 
  -6  -8   2        3.07        1.75      1.04 o 
  -5  -8   2        3.37        4.26      0.97 o 
  -4  -8   2      206.24      203.48      3.99 o 
  -3  -8   2      251.00      255.20      4.68 o 
  -2  -8   2      551.22      554.46      8.30 o 
  -1  -8   2      994.05      997.68     10.33 o 
   0  -8   2       68.69       65.96      1.71 o 
   1  -8   2       58.98       55.97      1.50 o 
   2  -8   2        8.48        7.05      0.74 o 
   3  -8   2        0.85        0.49      0.50 o 
   4  -8   2       27.44       26.03      2.14 o 
   5  -8   2       26.96       21.69      2.99 o 
   6  -8   2        0.54        0.32      1.07 o 
   7  -8   2        0.68        0.11      1.07 o 
   8  -8   2        2.90        3.42      1.71 o 
  -8  -7   2       14.52       15.48      1.99 o 
  -7  -7   2       18.14       19.66      1.91 o 
  -6  -7   2        0.08        0.27      1.32 o 
  -5  -7   2       37.81       37.28      2.04 o 
  -4  -7   2        9.04        8.60      0.77 o 
  -3  -7   2        7.76        3.73      0.66 o 
  -2  -7   2      262.67      247.11      3.33 o 
  -1  -7   2      237.76      248.20      3.14 o 
   0  -7   2        1.66        2.33      0.45 o 
   1  -7   2      123.37      126.48      2.29 o 
   2  -7   2      299.71      293.63      4.63 o 
   3  -7   2      326.86      337.25      6.69 o 
   4  -7   2        0.19       -0.11      0.61 o 
   5  -7   2       24.84       25.86      2.78 o 
   6  -7   2        7.63        9.30      1.92 o 
   7  -7   2        2.65        2.24      1.28 o 
   8  -7   2       48.85       44.23      3.85 o 
   9  -7   2        3.75        2.99      1.60 o 
  -9  -6   2        5.72        2.89      1.12 o 
  -8  -6   2       31.68       34.66      3.67 o 
  -7  -6   2       16.83       16.07      1.60 o 
  -6  -6   2        2.54        4.24      1.00 o 
  -5  -6   2        0.02       -0.16      0.51 o 
  -4  -6   2      160.43      158.32      3.54 o 
  -3  -6   2      922.41      915.49     12.37 o 
  -2  -6   2       91.32       88.98      1.59 o 
  -1  -6   2      113.89      128.26      1.89 o 
   0  -6   2        9.69       10.20      0.53 o 
   1  -6   2     2743.43     2892.60     27.09 o 
   2  -6   2        2.41        1.88      0.46 o 
   3  -6   2       23.87       31.31      1.57 o 
   4  -6   2       85.33      104.56     12.02 o 
   5  -6   2      174.82      163.47      5.79 o 
   6  -6   2        1.74        1.07      0.85 o 
   7  -6   2       75.18       71.69      4.38 o 
   8  -6   2       33.67       31.41      3.10 o 
   9  -6   2        4.55        3.10      1.60 o 
  -9  -5   2        2.98        0.82      0.92 o 
  -8  -5   2       53.20       46.40      2.47 o 
  -7  -5   2       33.38       29.99      3.05 o 
  -6  -5   2       20.59       18.59      1.51 o 
  -5  -5   2      390.47      357.91      7.68 o 
  -4  -5   2      122.63       92.48      2.55 o 
  -3  -5   2        0.57        0.12      0.29 o 
  -2  -5   2      126.68      124.34      1.85 o 
  -1  -5   2      260.52      281.93      3.33 o 
   0  -5   2       30.05       36.67      0.83 o 
   1  -5   2      209.64      225.92      3.55 o 
   2  -5   2       15.40       22.30      0.97 o 
   3  -5   2        1.48        1.35      0.38 o 
   4  -5   2      112.81      113.68      2.98 o 
   5  -5   2      292.89      272.52      7.87 o 
   6  -5   2        6.16        2.36      1.55 o 
   7  -5   2       11.01        9.83      1.71 o 
   8  -5   2       41.36       32.69      2.88 o 
   9  -5   2        2.83        2.78      1.39 o 
 -10  -4   2       89.19       86.09      3.53 o 
  -9  -4   2        1.71        1.62      0.83 o 
  -8  -4   2        0.26        0.26      0.64 o 
  -7  -4   2       19.82       15.79      1.38 o 
  -6  -4   2       25.46       30.51      1.77 o 
  -5  -4   2       32.77       26.72      1.57 o 
  -4  -4   2      134.31      119.50      3.51 o 
  -3  -4   2       84.75      102.29      2.22 o 
  -2  -4   2        5.18        5.35      0.31 o 
  -1  -4   2     1536.05     1655.96     16.50 o 
   0  -4   2      815.00      949.85      9.21 o 
   1  -4   2      842.06      883.12      9.75 o 
   2  -4   2     2843.47     3024.19     38.13 o 
   3  -4   2      140.70      186.98      3.45 o 
   4  -4   2       47.50       47.27      3.19 o 
   5  -4   2      247.98      261.96      7.43 o 
   6  -4   2      210.27      197.41      6.28 o 
   7  -4   2       27.14       20.62      2.24 o 
   8  -4   2      127.11      132.06      6.30 o 
   9  -4   2        5.02        4.81      1.60 o 
 -10  -3   2       37.18       35.95      2.17 o 
  -9  -3   2      112.25       97.61      3.43 o 
  -8  -3   2       56.79       55.93      2.39 o 
  -7  -3   2       66.52       60.49      3.88 o 
  -6  -3   2       71.45       77.07      2.58 o 
  -5  -3   2      305.31      300.02      6.30 o 
  -4  -3   2     1051.93     1077.93     18.29 o 
  -3  -3   2       10.61       11.05      0.74 o 
  -2  -3   2      311.83      338.16      3.58 o 
  -1  -3   2      207.26      222.06      3.18 o 
   0  -3   2       38.30       45.83      0.84 o 
   1  -3   2      196.36      228.50      2.87 o 
   2  -3   2      177.93      174.61      3.86 o 
   3  -3   2       65.05       88.14      2.28 o 
   4  -3   2       89.00       90.18      1.62 o 
   5  -3   2      319.85      301.32      6.12 o 
   6  -3   2       46.10       38.59      1.41 o 
   7  -3   2      257.27      246.78      4.82 o 
   8  -3   2        0.21        0.38      0.56 o 
   9  -3   2       13.08       12.37      1.20 o 
 -10  -2   2        1.38        1.81      0.76 o 
  -9  -2   2       91.81       91.79      3.08 o 
  -8  -2   2      141.73      141.81      3.85 o 
  -7  -2   2       20.14       16.95      1.18 o 
  -6  -2   2      188.99      196.35      3.60 o 
  -5  -2   2       94.41       94.01      1.61 o 
  -4  -2   2      400.17      404.67      5.22 o 
  -3  -2   2      907.16      941.75     15.19 o 
  -2  -2   2      495.07      580.91      6.45 o 
  -1  -2   2     2112.81     2095.20     19.25 o 
   0  -2   2     1757.68     1760.89     17.30 o 
   1  -2   2      904.63      888.71     10.43 o 
   2  -2   2      629.71      663.69     12.28 o 
   3  -2   2        0.79        0.31      0.19 o 
   4  -2   2      272.87      289.13      3.77 o 
   5  -2   2      310.22      273.50      5.68 o 
   6  -2   2      331.73      316.59      6.55 o 
   7  -2   2       30.71       35.11      1.69 o 
   8  -2   2       26.12       25.12      1.75 o 
   9  -2   2       16.98       18.62      4.11 o 
 -10  -1   2        2.64        2.71      1.07 o 
  -9  -1   2       72.71       74.75      2.55 o 
  -8  -1   2       65.13       65.02      2.70 o 
  -7  -1   2      329.46      350.32      5.45 o 
  -6  -1   2       46.44       54.38      1.62 o 
  -5  -1   2      536.82      537.80      6.52 o 
  -4  -1   2        1.64        1.51      0.26 o 
  -3  -1   2      219.66      244.31      3.10 o 
  -2  -1   2      219.79      220.18      2.92 o 
  -1  -1   2      981.54      997.37      9.33 o 
   0  -1   2      924.07      920.06      8.67 o 
   1  -1   2       34.88       33.31      0.76 o 
   2  -1   2      433.10      444.62      7.14 o 
   3  -1   2      332.83      313.32      4.22 o 
   4  -1   2      426.40      457.38     10.50 o 
   5  -1   2      144.01      129.46      2.76 o 
   6  -1   2      192.73      186.17      4.42 o 
   7  -1   2        0.88        1.52      0.59 o 
   8  -1   2       77.10       70.63      4.56 o 
   9  -1   2       21.91       20.54      1.82 o 
 -11   0   2       20.44       18.87      1.51 o 
 -10   0   2        7.04        7.04      1.00 o 
  -9   0   2      147.45      146.06      4.94 o 
  -8   0   2      203.41      182.93      9.03 o 
  -7   0   2       39.97       33.62      1.06 o 
  -6   0   2       18.64       16.44      0.70 o 
  -5   0   2       58.05       73.59      1.85 o 
  -4   0   2      282.68      273.94      4.42 o 
  -3   0   2      517.76      521.01      7.45 o 
  -2   0   2      110.56      126.30      1.97 o 
  -1   0   2      221.16      228.41      2.64 o 
   0   0   2     2754.29     2640.26     53.78 o 
   1   0   2       18.08       19.85      0.66 o 
   2   0   2        5.01        4.67      0.56 o 
   3   0   2      568.00      570.66      7.20 o 
   4   0   2       39.67       43.90      1.60 o 
   5   0   2        1.89        1.30      0.42 o 
   6   0   2       83.94       81.76      2.65 o 
   7   0   2        4.14        5.06      0.86 o 
   8   0   2       42.55       47.00      2.51 o 
   9   0   2       42.43       48.61      2.80 o 
 -11   1   2        1.33        1.19      0.77 o 
 -10   1   2      155.98      152.25      6.30 o 
  -9   1   2      167.36      167.53      7.43 o 
  -8   1   2       65.24       72.86      2.48 o 
  -7   1   2      379.40      372.21      7.85 o 
  -6   1   2       46.23       53.69      1.74 o 
  -5   1   2       76.70       77.46      1.97 o 
  -4   1   2       85.87       82.70      2.09 o 
  -3   1   2     5714.27     5836.83    165.05 o 
  -2   1   2     2147.68     2277.06     29.00 o 
  -1   1   2     1065.04     1068.08     12.36 o 
   0   1   2      140.07      136.06      1.70 o 
   1   1   2      804.31      840.67      8.49 o 
   2   1   2       44.50       57.52      0.98 o 
   3   1   2      215.95      222.12      3.26 o 
   4   1   2       49.11       52.77      1.63 o 
   5   1   2      273.37      258.65      4.50 o 
   6   1   2        4.02        1.19      0.51 o 
   7   1   2        1.17        0.58      0.59 o 
   8   1   2       76.90       75.80      3.41 o 
   9   1   2       12.76       11.73      1.64 o 
 -11   2   2        5.04        4.27      1.28 o 
 -10   2   2       16.53       17.63      1.71 o 
  -9   2   2      130.39      129.16      3.42 o 
  -8   2   2      120.84      122.13      3.53 o 
  -7   2   2       75.30       71.58      2.47 o 
  -6   2   2      204.22      202.48      5.28 o 
  -5   2   2       16.24       17.33      1.05 o 
  -4   2   2      129.72      141.30      2.86 o 
  -3   2   2     1381.08     1408.08     21.47 o 
  -2   2   2      101.83      108.30      1.59 o 
  -1   2   2     1771.42     1711.52     19.63 o 
   0   2   2      732.89      706.90      6.83 o 
   1   2   2      236.45      263.90      2.92 o 
   2   2   2        2.55        5.00      0.34 o 
   3   2   2        3.36        7.30      0.54 o 
   4   2   2       16.58       15.15      0.76 o 
   5   2   2      108.29      104.03      3.39 o 
   6   2   2       17.21       13.99      1.39 o 
   7   2   2        0.02        0.28      0.85 o 
   8   2   2       83.12       79.19      3.67 o 
   9   2   2       27.81       24.00      2.94 o 
 -11   3   2        4.59        2.56      1.07 o 
 -10   3   2        0.13        0.64      0.75 o 
  -9   3   2       91.36       97.78      5.45 o 
  -8   3   2       52.27       53.50      2.29 o 
  -7   3   2      269.43      265.72      7.02 o 
  -6   3   2       13.31        9.70      1.06 o 
  -5   3   2     1619.89     1685.11     29.89 o 
  -4   3   2     3515.20     3747.97     52.66 o 
  -3   3   2      257.27      250.89      3.60 o 
  -2   3   2      917.48      975.14     11.91 o 
  -1   3   2      531.04      514.02      5.87 o 
   0   3   2      164.32      139.71      2.02 o 
   1   3   2      119.33      138.03      1.85 o 
   2   3   2        4.41        0.75      0.23 o 
   3   3   2       47.62       41.87      1.07 o 
   4   3   2       15.77       21.13      0.95 o 
   5   3   2      230.99      237.14      4.44 o 
   6   3   2      122.44      118.24      4.07 o 
   7   3   2        3.46        4.67      1.15 o 
   8   3   2       24.21       23.17      2.14 o 
   9   3   2       60.77       73.10      3.91 o 
 -11   4   2       30.06       28.85      2.24 o 
 -10   4   2       53.35       49.25      2.67 o 
  -8   4   2      103.18      113.34      3.51 o 
  -7   4   2      301.97      298.56      7.36 o 
  -6   4   2      639.89      620.78     13.33 o 
  -5   4   2      871.67      875.80     11.91 o 
  -4   4   2      143.92      163.48      2.93 o 
  -3   4   2       91.08       93.06      2.46 o 
  -2   4   2      143.16      134.14      2.44 o 
  -1   4   2      841.64      813.65      8.47 o 
   0   4   2      746.20      701.28      7.05 o 
   1   4   2        2.21        1.59      0.27 o 
   2   4   2      341.96      334.62      3.87 o 
   3   4   2       62.01       61.55      1.60 o 
   4   4   2        0.97        1.27      0.44 o 
   5   4   2      414.34      392.01      8.87 o 
   6   4   2      156.66      153.98      4.46 o 
   7   4   2        0.37        0.00      0.70 o 
   8   4   2        0.01       -0.43      0.91 o 
 -10   5   2        9.47       11.22      1.28 o 
  -9   5   2       50.28       48.51      2.46 o 
  -8   5   2        2.19        2.10      0.57 o 
  -7   5   2      376.82      374.82      6.83 o 
  -6   5   2     3739.04     3759.42     48.10 o 
  -5   5   2       74.65       81.49      1.92 o 
  -4   5   2       28.68       27.61      0.86 o 
  -3   5   2       95.54       97.93      1.86 o 
  -2   5   2      240.67      259.34      3.67 o 
  -1   5   2       39.36       28.42      0.93 o 
   0   5   2       44.88       28.10      0.79 o 
   1   5   2       25.17       34.10      0.93 o 
   2   5   2      158.60      141.19      2.15 o 
   3   5   2      233.24      238.29      3.54 o 
   4   5   2       98.21      101.65      2.10 o 
   5   5   2        0.21        1.10      0.68 o 
   6   5   2       18.38       22.86      1.84 o 
   7   5   2        1.39        1.13      0.88 o 
   8   5   2       26.68       32.13      2.81 o 
 -10   6   2       38.61       36.75      2.46 o 
  -9   6   2        5.43        6.09      1.18 o 
  -8   6   2       33.00       29.70      2.14 o 
  -7   6   2        0.51        0.22      0.42 o 
  -6   6   2      252.31      260.70      6.32 o 
  -5   6   2      275.71      256.76      5.38 o 
  -4   6   2       10.31       13.04      0.87 o 
  -3   6   2      575.52      558.88      9.27 o 
  -2   6   2       58.91       60.07      3.24 o 
  -1   6   2      276.87      246.23      3.12 o 
   0   6   2      354.91      357.14      4.02 o 
   1   6   2       30.95       29.52      1.22 o 
   2   6   2      102.33       95.87      1.78 o 
   3   6   2      513.99      486.87      6.74 o 
   4   6   2      258.28      241.46      4.28 o 
   5   6   2       54.02       53.82      2.20 o 
   6   6   2       71.03       71.96      3.20 o 
   7   6   2        3.59        4.24      1.19 o 
   8   6   2        6.78        8.32      1.84 o 
 -10   7   2        9.67        6.94      1.50 o 
  -9   7   2       99.07      100.97      5.02 o 
  -8   7   2      173.10      167.85      7.16 o 
  -7   7   2       28.52       22.80      4.59 o 
  -6   7   2       62.18       60.88      2.37 o 
  -5   7   2      502.23      494.07      7.82 o 
  -4   7   2      379.95      369.32      6.86 o 
  -3   7   2        0.42        0.68      0.46 o 
  -2   7   2      106.24      119.18      2.76 o 
  -1   7   2      559.62      565.51      7.54 o 
   0   7   2      214.19      208.23      3.46 o 
   1   7   2      137.53      138.40      2.19 o 
   2   7   2       20.44       19.15      0.96 o 
   3   7   2       56.56       59.43      1.90 o 
   4   7   2        0.01        0.15      0.56 o 
   5   7   2       12.13       11.07      1.27 o 
   6   7   2       26.81       29.44      3.06 o 
   7   7   2        5.85        6.14      1.45 o 
  -9   8   2        0.01        1.18      1.18 o 
  -8   8   2       33.42       29.70      3.10 o 
  -7   8   2      184.03      181.70     13.57 o 
  -6   8   2        0.35        0.14      0.50 o 
  -5   8   2       35.71       37.45      1.91 o 
  -4   8   2       89.55       89.33      2.86 o 
  -3   8   2       16.74       14.60      1.25 o 
  -2   8   2      271.97      270.71      5.04 o 
  -1   8   2      113.36      100.43      2.25 o 
   0   8   2      126.53      113.17      2.53 o 
   1   8   2        6.68        7.06      0.78 o 
   2   8   2        5.22        2.15      0.65 o 
   3   8   2        1.40       -0.04      0.54 o 
   4   8   2       14.46       15.04      1.13 o 
   5   8   2        0.17        0.78      0.80 o 
   6   8   2       11.18       14.31      1.55 o 
  -9   9   2        0.41       -0.43      1.39 o 
  -8   9   2        0.24       -0.32      1.18 o 
  -7   9   2      103.20       98.03      3.28 o 
  -6   9   2       29.97       29.77      1.82 o 
  -5   9   2       86.67       82.62      3.09 o 
  -4   9   2       31.39       31.56      2.70 o 
  -3   9   2      619.08      620.80     11.20 o 
  -2   9   2      112.66      110.77      3.75 o 
  -1   9   2        1.41        0.75      0.46 o 
   0   9   2        0.17        0.60      0.49 o 
   1   9   2        0.15       -0.02      0.60 o 
   2   9   2       24.59       21.94      1.95 o 
   3   9   2      248.16      246.07      5.98 o 
   4   9   2       17.42       14.99      2.07 o 
   5   9   2        5.26        3.20      1.22 o 
  -8  10   2       16.45       12.28      1.79 o 
  -7  10   2       39.67       34.94      2.83 o 
  -6  10   2       55.38       54.68      2.67 o 
  -5  10   2        2.52        1.42      0.84 o 
  -4  10   2        2.00        1.65      0.89 o 
  -3  10   2       40.25       37.82      2.52 o 
  -2  10   2       76.06       71.11      2.51 o 
  -1  10   2       10.39       11.00      0.90 o 
   0  10   2      107.85      105.13      2.79 o 
   1  10   2        9.22        5.57      1.09 o 
   2  10   2      141.91      122.81      3.97 o 
   3  10   2       13.72       17.77      1.64 o 
   4  10   2        3.83        4.67      1.12 o 
   5  10   2        0.53        2.91      1.55 o 
  -7  11   2        0.33       -0.24      1.07 o 
  -6  11   2      148.28      158.51      8.58 o 
  -5  11   2        1.89        2.56      1.01 o 
  -4  11   2       54.23       50.09      2.88 o 
  -3  11   2       41.61       39.73      2.68 o 
  -2  11   2       30.87       32.39      2.05 o 
  -1  11   2        5.16        4.99      0.76 o 
   0  11   2       96.42       87.65      5.62 o 
   1  11   2        1.83        2.80      0.97 o 
   2  11   2        0.05       -0.64      0.91 o 
   3  11   2       42.53       49.18      2.62 o 
  -6  12   2       21.89       22.34      2.88 o 
  -5  12   2        6.32        6.89      1.50 o 
  -4  12   2        2.19        0.95      1.07 o 
  -3  12   2       17.08       19.12      2.15 o 
  -2  12   2       41.54       46.09      2.57 o 
  -1  12   2        1.59        1.34      1.03 o 
   0  12   2       56.77       57.53      2.57 o 
   1  12   2       30.69       32.37      2.15 o 
   2  12   2       21.81       21.32      1.94 o 
  -3  13   2        7.66        8.11      1.81 o 
  -2  13   2       68.35       59.02      3.38 o 
  -1  13   2        8.81        7.69      2.94 o 
  -3 -12   3        0.02        0.07      1.03 o 
  -2 -12   3       24.29       24.83      2.10 o 
  -1 -12   3       72.50       74.31      3.17 o 
   0 -12   3       38.82       41.26      2.28 o 
   1 -12   3        1.43        0.56      1.06 o 
   2 -12   3        0.75       -0.39      0.95 o 
   3 -12   3        0.15        3.25      2.46 o 
   4 -12   3       25.01       19.92      4.06 o 
  -5 -11   3        6.43        8.36      2.10 o 
  -4 -11   3       18.11       16.92      1.61 o 
  -3 -11   3        3.59        3.16      1.14 o 
  -2 -11   3        1.10        0.83      0.92 o 
  -1 -11   3      123.28      128.49      4.12 o 
   0 -11   3        1.36        1.58      0.90 o 
   1 -11   3       14.56       18.65      1.28 o 
   2 -11   3        0.01       -0.20      0.86 o 
   3 -11   3       18.15       19.34      2.49 o 
   4 -11   3       21.72       26.58      3.74 o 
   5 -11   3       15.81       16.40      2.41 o 
  -6 -10   3       10.35        7.91      1.36 o 
  -5 -10   3        1.98        1.80      1.11 o 
  -4 -10   3       26.20       27.12      2.80 o 
  -3 -10   3      137.74      134.60      5.31 o 
  -2 -10   3        3.53        2.16      0.92 o 
  -1 -10   3       31.63       31.43      5.07 o 
   0 -10   3        2.49        3.28      0.76 o 
   1 -10   3        6.13        5.54      0.69 o 
   2 -10   3       92.45       99.24      3.13 o 
   3 -10   3       73.60       60.50      3.69 o 
   4 -10   3       19.07       16.14      2.18 o 
   5 -10   3       42.76       43.47      4.54 o 
   6 -10   3       14.96       19.66      3.63 o 
  -7  -9   3        0.13       -0.79      0.98 o 
  -6  -9   3        9.99        8.00      1.32 o 
  -5  -9   3       12.63       11.09      1.37 o 
  -4  -9   3       69.56       73.62      3.57 o 
  -3  -9   3       65.73       83.10      3.17 o 
  -2  -9   3       25.47       26.11      1.83 o 
  -1  -9   3      113.57      121.49      3.30 o 
   0  -9   3      240.84      247.21      4.05 o 
   1  -9   3       24.57       25.99      1.14 o 
   2  -9   3       16.44       13.30      1.02 o 
   3  -9   3       79.98       76.51      3.86 o 
   4  -9   3        3.85        6.03      1.36 o 
   5  -9   3       44.25       58.87      5.24 o 
   6  -9   3       19.57       20.51      3.42 o 
   7  -9   3        2.47        3.21      2.03 o 
  -8  -8   3        0.77        0.25      1.19 o 
  -7  -8   3       76.05       79.11      3.64 o 
  -6  -8   3       92.46      101.90      3.97 o 
  -5  -8   3       10.79        9.55      1.60 o 
  -4  -8   3       45.37       43.60      1.63 o 
  -3  -8   3       48.68       40.49      1.65 o 
  -2  -8   3       27.62       25.93      1.32 o 
  -1  -8   3      327.39      318.91      4.17 o 
   0  -8   3      413.01      414.87      5.71 o 
   1  -8   3        0.44        0.46      0.40 o 
   2  -8   3       58.87       63.55      1.88 o 
   3  -8   3      287.66      309.25      6.66 o 
   4  -8   3      121.63      104.28      6.52 o 
   5  -8   3       52.64       47.12      4.27 o 
   6  -8   3        1.53        0.43      1.18 o 
   7  -8   3        0.00        1.39      1.28 o 
   8  -8   3       31.54       33.01      3.85 o 
  -8  -7   3       10.33       14.65      1.77 o 
  -7  -7   3       23.60       22.66      1.98 o 
  -6  -7   3       86.94       88.01      3.49 o 
  -5  -7   3      161.36      155.66      4.02 o 
  -4  -7   3        2.42        2.77      0.77 o 
  -3  -7   3      471.34      474.03      7.25 o 
  -2  -7   3       45.28       49.40      1.18 o 
  -1  -7   3        2.81        1.08      0.33 o 
   0  -7   3       66.11       66.26      1.42 o 
   1  -7   3        0.42        1.01      0.40 o 
   2  -7   3      194.27      207.67      3.85 o 
   3  -7   3      154.93      137.34      4.47 o 
   4  -7   3      119.36      127.56      5.72 o 
   5  -7   3       17.50       14.00      2.24 o 
   6  -7   3        8.44        4.38      1.60 o 
   7  -7   3       22.70       19.77      2.78 o 
   8  -7   3      131.07      140.50      7.48 o 
  -9  -6   3       36.60       39.08      2.53 o 
  -8  -6   3       49.15       48.60      2.69 o 
  -7  -6   3      172.27      166.10      5.03 o 
  -6  -6   3        8.61       13.24      1.44 o 
  -5  -6   3       69.48       58.03      2.22 o 
  -4  -6   3      402.04      371.35      5.76 o 
  -3  -6   3      132.95      164.39      3.62 o 
  -2  -6   3       58.97       73.52      2.01 o 
  -1  -6   3       25.75       37.64      1.33 o 
   0  -6   3      461.07      479.28      5.31 o 
   1  -6   3      133.05      148.06      2.69 o 
   2  -6   3       68.11       68.70      2.01 o 
   3  -6   3       27.06       24.00      1.98 o 
   4  -6   3       98.50       80.43      4.17 o 
   5  -6   3       33.91       26.33      2.29 o 
   6  -6   3      120.10      114.32      5.98 o 
   7  -6   3       16.58       17.20      2.46 o 
   8  -6   3        0.22       -0.11      1.18 o 
  -9  -5   3       84.52       86.94      9.31 o 
  -8  -5   3       21.52       19.41      1.77 o 
  -7  -5   3        1.09        0.41      0.64 o 
  -6  -5   3        2.08        3.64      0.93 o 
  -5  -5   3      154.77      158.37      4.42 o 
  -4  -5   3      150.45      150.93      3.58 o 
  -3  -5   3        8.17       13.26      0.83 o 
  -2  -5   3       13.43       11.86      0.51 o 
  -1  -5   3      533.14      618.54      6.48 o 
   0  -5   3      136.10      160.60      2.28 o 
   1  -5   3       47.20       41.27      1.00 o 
   2  -5   3      104.06      113.69      2.54 o 
   3  -5   3      111.31      107.21      3.69 o 
   4  -5   3       75.92       62.18      3.08 o 
   5  -5   3      164.76      171.80     12.29 o 
   6  -5   3      375.00      341.15     12.29 o 
   7  -5   3       17.79        9.51      1.92 o 
   8  -5   3        4.46        5.98      1.82 o 
   9  -5   3       30.08       28.63      3.21 o 
 -10  -4   3        8.14        9.46      1.42 o 
  -9  -4   3       48.30       42.81      2.88 o 
  -8  -4   3       20.76       16.42      1.56 o 
  -7  -4   3       65.03       60.09      2.59 o 
  -6  -4   3     1198.49     1081.67     19.11 o 
  -5  -4   3       17.96       16.46      1.82 o 
  -4  -4   3       38.87       33.56      1.47 o 
  -3  -4   3      150.84      145.56      1.99 o 
  -2  -4   3       34.62       33.40      0.82 o 
  -1  -4   3       97.19      112.38      1.95 o 
   0  -4   3      428.30      486.46      5.14 o 
   1  -4   3       18.66       19.63      0.69 o 
   2  -4   3      796.17      893.19     13.24 o 
   3  -4   3      313.34      313.45      6.35 o 
   4  -4   3        0.01        0.12      0.56 o 
   5  -4   3       65.14       53.95      2.84 o 
   6  -4   3       35.55       38.04      2.59 o 
   7  -4   3       14.09       12.18      2.03 o 
   8  -4   3        6.57        3.10      1.50 o 
   9  -4   3       70.37       77.46      5.24 o 
 -10  -3   3       21.92       20.32      1.69 o 
  -9  -3   3       45.66       43.43      2.25 o 
  -8  -3   3        0.56        0.21      1.18 o 
  -7  -3   3      258.69      237.26      5.64 o 
  -6  -3   3        9.95        9.26      1.27 o 
  -5  -3   3      330.77      342.65      7.11 o 
  -4  -3   3      153.39      151.20      3.20 o 
  -3  -3   3     1125.67     1192.33     14.22 o 
  -2  -3   3      978.71     1089.26     11.91 o 
  -1  -3   3        4.25        5.66      0.35 o 
   0  -3   3      124.29      143.45      2.03 o 
   1  -3   3       33.78       41.63      1.03 o 
   2  -3   3      165.80      189.91      5.66 o 
   3  -3   3      776.64      804.25     17.26 o 
   4  -3   3      343.53      341.02      9.16 o 
   5  -3   3       38.16       37.10      2.41 o 
   6  -3   3      360.72      367.23     22.76 o 
   7  -3   3       21.00       19.77      2.46 o 
   8  -3   3      111.16      110.69      6.09 o 
   9  -3   3        5.58        2.35      1.50 o 
 -10  -2   3       36.92       39.97      2.15 o 
  -9  -2   3       22.99       22.06      1.56 o 
  -8  -2   3       62.28       59.09      2.29 o 
  -7  -2   3        7.09        6.34      0.85 o 
  -6  -2   3      305.62      313.43      4.95 o 
  -5  -2   3      417.89      406.37      5.57 o 
  -4  -2   3      414.84      436.72      5.23 o 
  -3  -2   3      366.11      367.69      4.91 o 
  -2  -2   3        8.54        8.81      0.38 o 
  -1  -2   3      652.78      678.67      6.67 o 
   0  -2   3      170.04      164.15      2.18 o 
   1  -2   3       20.90       13.18      0.60 o 
   2  -2   3      150.39      178.71      3.91 o 
   3  -2   3      625.94      666.81     13.31 o 
   4  -2   3       17.74       25.92      1.42 o 
   5  -2   3      207.12      213.61      4.95 o 
   6  -2   3       52.59       52.50      1.91 o 
   7  -2   3      106.65       99.07      4.16 o 
   8  -2   3      121.80      131.94      3.86 o 
   9  -2   3        1.34        1.67      0.81 o 
 -11  -1   3        7.73        8.66      1.24 o 
 -10  -1   3       36.52       34.52      1.86 o 
  -9  -1   3        3.22        2.57      0.73 o 
  -8  -1   3      175.58      179.58      7.96 o 
  -7  -1   3       92.10       88.42      5.13 o 
  -6  -1   3      895.93      931.61     11.71 o 
  -5  -1   3       93.14       91.46      1.79 o 
  -4  -1   3      216.13      220.11      2.73 o 
  -3  -1   3       70.37       57.91      1.06 o 
  -2  -1   3     1643.46     1572.39     20.26 o 
  -1  -1   3      292.35      280.43      3.22 o 
   0  -1   3      541.62      551.34      6.28 o 
   1  -1   3       21.35       29.02      0.71 o 
   2  -1   3        6.34        4.84      0.37 o 
   3  -1   3      461.58      442.50      8.21 o 
   4  -1   3      342.99      343.74      6.55 o 
   5  -1   3        0.14        0.33      0.41 o 
   6  -1   3      105.06      100.36      3.19 o 
   7  -1   3      255.89      252.57      6.14 o 
   8  -1   3      217.25      214.70     18.27 o 
   9  -1   3      247.79      247.42      9.72 o 
 -11   0   3        0.97        1.02      0.79 o 
 -10   0   3       30.77       29.54      3.74 o 
  -9   0   3        5.34        4.80      2.14 o 
  -8   0   3      430.21      428.74     10.77 o 
  -7   0   3        0.04       -0.29      0.30 o 
  -6   0   3        4.05        9.27      0.98 o 
  -5   0   3      447.76      494.26      7.27 o 
  -4   0   3       33.86       36.27      0.91 o 
  -3   0   3     1717.29     1725.80     26.48 o 
  -2   0   3     1885.77     1816.44     20.81 o 
  -1   0   3      159.66      154.31      2.04 o 
   0   0   3      636.37      660.79      7.40 o 
   1   0   3        0.24        1.78      0.25 o 
   2   0   3        1.58        3.04      0.39 o 
   3   0   3      734.00      764.11      9.47 o 
   4   0   3      221.87      237.56      3.82 o 
   5   0   3        0.96        1.40      0.55 o 
   6   0   3        0.47        1.61      0.64 o 
   7   0   3        0.10       -0.17      0.57 o 
   8   0   3       15.52       14.36      2.03 o 
   9   0   3       28.83       31.44      2.51 o 
 -11   1   3       16.56       13.78      1.82 o 
 -10   1   3        0.09        0.47      0.78 o 
  -9   1   3       21.63       19.97      2.67 o 
  -8   1   3       65.30       64.19      2.87 o 
  -7   1   3      115.93      118.88      3.65 o 
  -6   1   3       48.09       52.54      2.64 o 
  -5   1   3      802.44      898.88     12.93 o 
  -4   1   3      920.16     1025.59     16.06 o 
  -3   1   3      466.19      502.48      6.92 o 
  -2   1   3       29.10       26.34      1.43 o 
  -1   1   3      132.47      129.67      1.81 o 
   0   1   3      555.92      532.43      5.34 o 
   1   1   3     1594.10     1667.01     15.56 o 
   2   1   3       48.70       53.08      1.03 o 
   3   1   3        1.01        0.08      0.25 o 
   4   1   3      208.00      204.75      3.33 o 
   5   1   3        1.62        2.90      0.60 o 
   6   1   3      201.85      191.93      6.68 o 
   7   1   3      286.50      263.62     16.45 o 
   8   1   3      137.49      128.22      4.91 o 
   9   1   3       89.43       88.54      4.81 o 
 -11   2   3       54.62       55.13      3.10 o 
 -10   2   3        7.53        8.91      2.30 o 
  -9   2   3        9.95       11.50      2.03 o 
  -8   2   3        4.52        3.21      0.94 o 
  -7   2   3      429.33      413.52      8.79 o 
  -6   2   3       24.91       24.50      1.69 o 
  -5   2   3      312.80      329.67      6.32 o 
  -4   2   3       16.84       21.44      1.11 o 
  -3   2   3      637.25      650.56      8.20 o 
  -2   2   3      528.71      493.83      6.96 o 
  -1   2   3      467.78      461.61      5.34 o 
   0   2   3      371.47      355.29      4.06 o 
   1   2   3      289.53      280.73      3.19 o 
   2   2   3        0.71        3.73      0.44 o 
   3   2   3       40.21       55.72      1.89 o 
   4   2   3       41.97       43.97      1.33 o 
   5   2   3       69.59       63.25      3.78 o 
   6   2   3       27.83       24.38      1.70 o 
   7   2   3        2.94        3.33      1.71 o 
   8   2   3        0.03       -0.18      0.82 o 
   9   2   3        5.17        2.95      1.31 o 
 -11   3   3        4.19        6.94      1.07 o 
  -9   3   3       71.86       72.14      3.68 o 
  -8   3   3       41.30       41.01      3.14 o 
  -7   3   3      241.80      243.09      6.25 o 
  -5   3   3       23.60       31.79      1.80 o 
  -4   3   3      152.30      170.28      2.69 o 
  -3   3   3     3479.04     3723.49     39.70 o 
  -2   3   3      464.68      410.22      6.89 o 
  -1   3   3      135.68      132.29      2.00 o 
   0   3   3       23.13       40.27      1.08 o 
   1   3   3      221.38      206.62      2.60 o 
   2   3   3       47.14       45.47      1.02 o 
   3   3   3       33.30       36.07      1.06 o 
   4   3   3       17.84       18.75      0.97 o 
   5   3   3        1.15        0.29      0.54 o 
   6   3   3       46.67       45.61      2.23 o 
   7   3   3       70.49       69.85      4.11 o 
   8   3   3        9.45        7.12      1.54 o 
  -9   4   3      115.41      116.55      6.52 o 
  -8   4   3       11.69        9.30      1.33 o 
  -7   4   3      140.32      148.54      4.65 o 
  -6   4   3      171.44      190.69      6.32 o 
  -5   4   3      552.09      556.87      8.68 o 
  -4   4   3        4.52        3.10      0.43 o 
  -3   4   3      266.14      268.69      4.21 o 
  -2   4   3      151.98      133.32      2.35 o 
  -1   4   3        7.12        6.89      0.44 o 
   0   4   3        2.35        0.58      0.27 o 
   1   4   3      414.12      373.37      4.26 o 
   2   4   3       21.61       16.90      0.68 o 
   3   4   3       11.58       11.59      0.89 o 
   4   4   3       10.83       11.41      0.86 o 
   5   4   3        2.73        1.47      0.64 o 
   6   4   3       95.50       96.46      3.46 o 
   7   4   3       14.52       16.64      1.99 o 
   8   4   3       12.91       12.73      3.69 o 
  -9   5   3       18.18       23.74      2.67 o 
  -8   5   3        4.27        5.69      1.14 o 
  -7   5   3       12.75       12.30      0.74 o 
  -6   5   3        2.48        0.69      0.62 o 
  -5   5   3      189.47      186.24      3.76 o 
  -4   5   3       67.96       75.19      1.75 o 
  -3   5   3       29.17       33.44      1.13 o 
  -2   5   3      769.74      774.33      9.26 o 
  -1   5   3       32.27       34.43      1.27 o 
   0   5   3      255.02      235.54      3.03 o 
   1   5   3      322.09      316.77      3.87 o 
   2   5   3       37.57       39.87      1.42 o 
   3   5   3      115.72      118.34      2.29 o 
   4   5   3      385.79      378.69      5.50 o 
   5   5   3       23.27       22.49      1.99 o 
   6   5   3       26.68       28.83      2.12 o 
   7   5   3       52.59       48.85      6.89 o 
   8   5   3        7.27        6.90      1.76 o 
 -10   6   3       16.13       17.52      1.71 o 
  -9   6   3      154.76      158.02      5.88 o 
  -8   6   3     1025.48     1015.09     21.37 o 
  -7   6   3       61.43       61.34      2.43 o 
  -6   6   3       69.04       91.48      3.12 o 
  -5   6   3       15.29       15.86      0.97 o 
  -4   6   3       17.05       15.96      1.04 o 
  -3   6   3        0.16        0.83      0.42 o 
  -2   6   3      292.91      260.06      4.53 o 
  -1   6   3      169.61      171.33      2.74 o 
   0   6   3      303.62      293.37      3.85 o 
   1   6   3      156.89      148.50      2.34 o 
   2   6   3       75.97       83.94      1.78 o 
   3   6   3      269.14      274.20      4.42 o 
   4   6   3       10.68       12.38      0.94 o 
   5   6   3        1.25        0.39      0.63 o 
   6   6   3        3.66       10.67      1.55 o 
   7   6   3       16.56       19.03      2.40 o 
 -10   7   3        0.16       -0.21      0.96 o 
  -9   7   3      113.60      109.94      5.34 o 
  -8   7   3      105.90      116.59      5.45 o 
  -7   7   3        0.04       -0.21      0.80 o 
  -6   7   3       22.60       19.44      1.17 o 
  -5   7   3      227.47      226.22      4.79 o 
  -4   7   3      196.45      189.56      4.35 o 
  -3   7   3       26.26       28.34      1.55 o 
  -2   7   3      195.70      188.62      3.81 o 
  -1   7   3       22.69       25.42      1.08 o 
   0   7   3      159.31      157.42      3.03 o 
   1   7   3      534.82      515.18      6.24 o 
   2   7   3      636.73      602.36      8.19 o 
   3   7   3       64.42       58.11      1.90 o 
   4   7   3       20.87       24.05      1.32 o 
   5   7   3       73.22       86.12      3.01 o 
   6   7   3       23.68       26.82      2.25 o 
  -9   8   3       13.47        9.40      2.03 o 
  -8   8   3        0.36       -0.37      0.79 o 
  -7   8   3       23.94       27.02      1.92 o 
  -6   8   3      155.35      151.81      4.11 o 
  -5   8   3        2.76        1.83      0.70 o 
  -4   8   3        4.59        3.04      0.78 o 
  -3   8   3       34.94       29.46      2.38 o 
  -2   8   3      196.38      192.51      4.06 o 
  -1   8   3      183.52      167.91      4.37 o 
   0   8   3      278.83      258.00      4.38 o 
   1   8   3      250.64      229.59      4.12 o 
   2   8   3       35.40       42.94      1.97 o 
   3   8   3        3.98        2.83      0.78 o 
   4   8   3       97.98       89.21      2.56 o 
   5   8   3        0.02       -0.77      0.89 o 
   6   8   3        0.29        1.59      0.97 o 
  -9   9   3        6.03        8.87      2.35 o 
  -8   9   3       43.57       52.90      2.85 o 
  -7   9   3       31.50       30.06      1.88 o 
  -6   9   3        3.58        5.51      1.00 o 
  -5   9   3        9.78        9.10      1.25 o 
  -4   9   3      120.43      121.02      4.06 o 
  -3   9   3        0.28       -0.09      0.62 o 
  -2   9   3       40.42       38.32      1.97 o 
  -1   9   3      169.06      160.54      3.50 o 
   0   9   3        6.23        6.44      0.79 o 
   1   9   3       39.98       30.06      1.90 o 
   2   9   3       25.31       23.28      1.87 o 
   3   9   3       12.50       14.50      1.51 o 
   4   9   3       48.66       49.43      2.63 o 
   5   9   3       23.37       21.03      2.49 o 
  -8  10   3       58.35       63.65      3.59 o 
  -7  10   3        6.67        3.91      1.05 o 
  -6  10   3       66.52       59.93      3.90 o 
  -5  10   3      206.51      200.83      5.74 o 
  -4  10   3       88.36       85.46      3.57 o 
  -3  10   3       24.67       25.29      2.07 o 
  -2  10   3        0.05       -0.30      0.63 o 
  -1  10   3       97.44       94.97      2.40 o 
   0  10   3        0.77       -0.50      0.54 o 
   1  10   3      250.19      240.47      5.94 o 
   2  10   3       18.18       16.11      1.57 o 
   3  10   3       11.88       13.94      1.56 o 
   4  10   3        3.63        1.86      1.02 o 
  -7  11   3        0.64        1.23      0.98 o 
  -6  11   3       28.08       25.07      2.15 o 
  -5  11   3       78.61       77.74      3.59 o 
  -4  11   3       39.46       36.81      2.60 o 
  -3  11   3       47.24       47.05      2.87 o 
  -2  11   3        0.01        0.33      0.78 o 
  -1  11   3        1.95        1.10      0.58 o 
   0  11   3       36.45       39.22      2.09 o 
   1  11   3       42.21       41.54      3.23 o 
   2  11   3        2.06        2.02      1.19 o 
   3  11   3       20.84       22.01      1.93 o 
  -6  12   3        0.04        0.61      1.02 o 
  -5  12   3       42.55       40.94      2.86 o 
  -4  12   3        3.05        3.19      1.32 o 
  -3  12   3        0.00        0.42      1.04 o 
  -2  12   3        4.99        4.57      1.18 o 
  -1  12   3       12.48       12.22      2.16 o 
   0  12   3       12.00       12.20      2.42 o 
   1  12   3       40.83       47.77      2.56 o 
  -3 -12   4       52.33       58.95      3.03 o 
  -2 -12   4       95.89      100.88      9.78 o 
  -1 -12   4       11.36       11.02      2.30 o 
   0 -12   4       61.47       64.70      2.80 o 
   1 -12   4       77.33       83.34      5.98 o 
   2 -12   4       26.82       28.96      2.49 o 
   3 -12   4        4.94        3.86      1.73 o 
  -5 -11   4       11.19       12.58      2.94 o 
  -4 -11   4       28.62       28.77      1.98 o 
  -3 -11   4       30.31       37.92      2.36 o 
  -2 -11   4       41.85       47.37      2.96 o 
  -1 -11   4        1.40        2.23      1.00 o 
   0 -11   4       15.05       14.75      1.44 o 
   1 -11   4        5.65        5.02      0.77 o 
   2 -11   4       12.79       16.97      2.26 o 
   3 -11   4        8.60       10.71      2.10 o 
   4 -11   4        6.50        6.07      1.82 o 
   5 -11   4       57.81       54.82      4.00 o 
  -6 -10   4        6.57        7.78      1.64 o 
  -5 -10   4       14.98       15.40      1.85 o 
  -4 -10   4        2.27        1.38      0.88 o 
  -3 -10   4       33.29       37.44      2.28 o 
  -2 -10   4       73.42       72.61      5.03 o 
  -1 -10   4       27.24       29.84      1.95 o 
   0 -10   4        0.08       -0.51      0.61 o 
   1 -10   4        5.96        7.04      0.72 o 
   2 -10   4        2.30        1.86      0.97 o 
   3 -10   4        1.35        1.05      1.07 o 
   4 -10   4       32.94       30.66      2.84 o 
   5 -10   4       10.07        8.57      1.82 o 
   6 -10   4       16.04       13.78      3.53 o 
  -7  -9   4       16.49       14.75      1.98 o 
  -6  -9   4       16.09       13.64      1.52 o 
  -5  -9   4       21.28       21.10      1.69 o 
  -4  -9   4       15.95       14.14      1.20 o 
  -3  -9   4       20.58       23.00      1.49 o 
  -2  -9   4        1.78        1.07      0.96 o 
  -1  -9   4        0.36        0.32      0.65 o 
   0  -9   4      115.46      118.44      2.65 o 
   1  -9   4       51.52       50.72      1.57 o 
   2  -9   4        2.16        0.33      0.55 o 
   3  -9   4       20.82       17.24      2.03 o 
   4  -9   4       56.82       59.94      5.45 o 
   5  -9   4        0.81       -0.43      1.39 o 
   6  -9   4       22.47       26.39      3.95 o 
  -8  -8   4       18.50       19.05      2.09 o 
  -7  -8   4        1.52        0.96      0.98 o 
  -6  -8   4        3.62        4.14      1.19 o 
  -5  -8   4      200.58      194.46      4.87 o 
  -4  -8   4       48.50       50.58      2.06 o 
  -3  -8   4       36.51       36.35      1.57 o 
  -2  -8   4       11.54       14.28      1.07 o 
  -1  -8   4       21.27       17.79      1.23 o 
   0  -8   4      246.57      238.79      3.87 o 
   1  -8   4      143.46      146.48      2.73 o 
   2  -8   4       24.10       28.10      1.59 o 
   3  -8   4        1.04        3.10      1.71 o 
   4  -8   4       80.48       91.78      6.20 o 
   5  -8   4       62.58       49.15      4.49 o 
   6  -8   4       12.54        7.91      2.24 o 
   7  -8   4       17.90       21.80      3.21 o 
  -8  -7   4       94.11       84.94      6.30 o 
  -7  -7   4        7.51        7.06      1.34 o 
  -6  -7   4       53.59       49.32      2.72 o 
  -5  -7   4       20.14       18.89      1.45 o 
  -4  -7   4       60.54       49.99      2.29 o 
  -3  -7   4      170.39      163.70      3.43 o 
  -2  -7   4      104.70      106.57      2.05 o 
  -1  -7   4        0.02        0.28      0.31 o 
   0  -7   4       80.39       81.15      1.99 o 
   1  -7   4      378.80      398.81      5.67 o 
   2  -7   4       60.51       58.61      2.02 o 
   3  -7   4        8.89        9.62      1.67 o 
   4  -7   4       90.32       79.06      5.24 o 
   5  -7   4        0.19        1.28      1.18 o 
   6  -7   4       55.05       51.82      4.49 o 
   7  -7   4       23.28       24.57      3.31 o 
   8  -7   4       13.29       13.03      2.78 o 
  -9  -6   4        1.53        3.62      1.15 o 
  -8  -6   4      117.05      116.34      4.25 o 
  -7  -6   4      194.88      195.03      6.99 o 
  -6  -6   4        5.53        5.52      1.09 o 
  -5  -6   4       16.19       17.96      1.36 o 
  -4  -6   4      249.85      267.12      4.53 o 
  -3  -6   4       39.90       31.97      0.94 o 
  -2  -6   4      301.61      290.83      3.69 o 
  -1  -6   4        8.32        8.08      0.56 o 
   0  -6   4      256.83      252.06      3.76 o 
   1  -6   4      486.51      499.67      6.65 o 
   2  -6   4      178.97      171.72      3.91 o 
   3  -6   4       15.70       15.61      1.87 o 
   4  -6   4        4.19        2.24      1.55 o 
   5  -6   4       35.78       26.60      2.99 o 
   6  -6   4       25.17       27.03      3.10 o 
   7  -6   4       74.00       61.22      4.59 o 
   8  -6   4        7.49        5.56      2.03 o 
 -10  -5   4       89.64       86.46      6.83 o 
  -9  -5   4       37.18       34.48      2.58 o 
  -8  -5   4      122.61      121.48      4.18 o 
  -7  -5   4       11.17       12.31      1.42 o 
  -6  -5   4      642.40      608.52     12.19 o 
  -5  -5   4      591.73      527.92     10.72 o 
  -4  -5   4      174.25      165.63      4.69 o 
  -3  -5   4       41.49       52.31      1.47 o 
  -2  -5   4       68.27       72.17      1.41 o 
  -1  -5   4        3.86        4.73      0.45 o 
   0  -5   4        6.47        3.75      0.44 o 
   1  -5   4      360.76      333.75      4.34 o 
   2  -5   4      155.25      147.07      2.76 o 
   3  -5   4        3.22        3.60      0.75 o 
   4  -5   4       45.88       44.23      8.12 o 
   5  -5   4       87.74       74.79      4.59 o 
   6  -5   4       50.23       52.99      4.06 o 
   7  -5   4       41.56       31.52      3.31 o 
   8  -5   4       21.42       23.83      3.10 o 
 -10  -4   4        0.17        0.97      0.88 o 
  -9  -4   4       20.51       21.56      2.54 o 
  -8  -4   4      161.81      148.22      5.26 o 
  -7  -4   4       94.98       91.07      3.31 o 
  -6  -4   4        0.03        1.60      0.71 o 
  -5  -4   4       86.31       88.69      3.08 o 
  -4  -4   4       93.83       92.86      2.60 o 
  -3  -4   4       41.51       41.35      1.38 o 
  -2  -4   4      982.29     1054.45     10.39 o 
  -1  -4   4      258.80      274.96      3.34 o 
   0  -4   4       16.73       16.08      0.67 o 
   1  -4   4       86.27       84.63      1.87 o 
   2  -4   4        0.45        0.68      0.22 o 
   3  -4   4       24.21       33.89      1.63 o 
   4  -4   4      396.07      401.01     13.03 o 
   5  -4   4      133.92      127.42      5.66 o 
   6  -4   4      114.02      106.95      5.77 o 
   7  -4   4       23.93       20.30      2.78 o 
   8  -4   4       30.00       31.20      3.42 o 
 -10  -3   4       15.16       13.35      2.29 o 
  -9  -3   4       24.18       23.87      2.38 o 
  -8  -3   4      713.53      672.14     12.97 o 
  -7  -3   4      368.76      376.93      8.14 o 
  -6  -3   4       40.82       37.21      1.91 o 
  -5  -3   4      204.95      186.97      4.72 o 
  -4  -3   4        1.46        5.37      0.45 o 
  -3  -3   4       13.02        9.58      0.40 o 
  -2  -3   4        0.71        2.14      0.28 o 
  -1  -3   4        0.08        0.15      0.20 o 
   0  -3   4      294.19      331.76      4.33 o 
   1  -3   4       57.63       49.85      1.06 o 
   2  -3   4       51.53       40.50      1.71 o 
   3  -3   4      152.46      161.24      4.35 o 
   4  -3   4       29.88       34.24      3.21 o 
   5  -3   4       35.60       31.96      4.01 o 
   6  -3   4       19.49       21.37      2.56 o 
   7  -3   4      152.59      149.69      7.48 o 
   8  -3   4       27.21       24.36      3.10 o 
 -11  -2   4        9.58        8.49      1.27 o 
 -10  -2   4       52.84       51.66      2.43 o 
  -9  -2   4       35.90       37.41      2.03 o 
  -8  -2   4        0.16        0.61      0.61 o 
  -7  -2   4      187.90      188.41      4.67 o 
  -6  -2   4       53.05       60.84      2.39 o 
  -5  -2   4     1132.47     1156.11     11.40 o 
  -4  -2   4      842.08      894.39     10.15 o 
  -3  -2   4      583.74      633.93      7.42 o 
  -2  -2   4       82.86       88.88      1.35 o 
  -1  -2   4       50.23       46.99      1.34 o 
   0  -2   4      289.86      329.60      3.69 o 
   1  -2   4      232.69      233.86      3.14 o 
   2  -2   4      347.29      357.62      5.42 o 
   3  -2   4       58.20       63.36      2.19 o 
   4  -2   4        3.14        2.62      1.18 o 
   5  -2   4       77.32       76.09      3.71 o 
   6  -2   4        0.99        2.99      0.85 o 
   7  -2   4        4.94        4.32      1.17 o 
   8  -2   4        3.66        3.31      1.20 o 
 -11  -1   4        7.67        6.89      1.09 o 
 -10  -1   4       38.08       36.81      2.83 o 
  -9  -1   4       75.44       79.53      2.63 o 
  -8  -1   4        1.24        1.47      0.56 o 
  -7  -1   4      170.47      166.68      4.48 o 
  -6  -1   4      181.24      178.70      2.86 o 
  -5  -1   4     1882.29     1993.81     19.00 o 
  -4  -1   4        5.17        2.24      0.26 o 
  -3  -1   4      481.41      513.06      6.10 o 
  -2  -1   4       97.76       88.02      1.41 o 
  -1  -1   4     1552.01     1534.94     15.35 o 
   0  -1   4      162.46      185.18      2.43 o 
   1  -1   4     1119.20     1196.90     12.24 o 
   2  -1   4        0.76        0.30      0.17 o 
   3  -1   4      364.21      360.05      7.14 o 
   4  -1   4      500.04      512.54     10.34 o 
   5  -1   4      141.05      143.63      4.83 o 
   6  -1   4      135.61      122.93      5.05 o 
   7  -1   4       50.32       43.50      2.62 o 
   8  -1   4       23.98       20.43      1.73 o 
 -11   0   4       90.05       87.54      9.83 o 
 -10   0   4        8.61        7.35      1.36 o 
  -9   0   4       42.29       44.03      2.97 o 
  -8   0   4       57.34       62.46      2.44 o 
  -7   0   4       20.11       18.16      1.03 o 
  -6   0   4       17.42       18.35      0.78 o 
  -5   0   4      207.43      230.11      3.29 o 
  -4   0   4      970.87      969.92     20.78 o 
  -3   0   4       30.26       40.69      1.09 o 
  -2   0   4      388.34      379.07      4.96 o 
  -1   0   4      290.23      275.59      3.26 o 
   0   0   4      208.63      244.15      4.06 o 
   1   0   4      144.49      180.64      2.44 o 
   2   0   4       29.02       46.61      1.01 o 
   3   0   4      133.86      128.68      2.46 o 
   4   0   4      257.96      250.20      4.82 o 
   5   0   4      110.44      104.77      3.43 o 
   6   0   4        0.81        0.88      0.63 o 
   7   0   4      191.37      186.88      6.13 o 
   8   0   4       67.22       60.68      3.36 o 
 -11   1   4       23.39       24.25      2.24 o 
 -10   1   4       81.03       78.85      4.48 o 
  -9   1   4        0.00       -0.14      0.51 o 
  -8   1   4       24.67       25.19      1.95 o 
  -7   1   4      219.47      225.12      5.24 o 
  -6   1   4       33.53       34.21      1.45 o 
  -5   1   4     1165.74     1200.54     14.67 o 
  -4   1   4     2773.36     2869.27     33.61 o 
  -3   1   4      104.42      140.26      2.45 o 
  -2   1   4      181.12      195.67      3.33 o 
  -1   1   4      289.64      271.30      3.48 o 
   0   1   4     1905.68     1987.17     19.72 o 
   1   1   4     1770.96     1834.20     18.37 o 
   2   1   4     1043.15     1133.61     11.04 o 
   3   1   4        7.13        4.95      0.39 o 
   4   1   4       72.82       70.63      2.46 o 
   5   1   4        2.18        2.63      0.79 o 
   6   1   4       41.75       41.59      2.24 o 
   7   1   4        0.92        2.00      0.94 o 
   8   1   4       17.07       18.38      2.05 o 
 -11   2   4       36.99       35.90      2.24 o 
 -10   2   4      113.29      135.68      5.76 o 
  -9   2   4        0.37        0.09      0.92 o 
  -8   2   4       13.83       12.46      1.48 o 
  -7   2   4        9.17       10.30      1.28 o 
  -6   2   4       44.08       51.14      2.27 o 
  -5   2   4       11.31       13.07      1.01 o 
  -4   2   4      137.89      128.81      2.55 o 
  -3   2   4       78.72       72.44      1.62 o 
  -2   2   4     1020.82     1026.02     12.34 o 
  -1   2   4      754.01      695.28      7.93 o 
   0   2   4      144.66      134.64      2.00 o 
   1   2   4      685.80      714.66      8.36 o 
   2   2   4       12.12       13.83      0.60 o 
   3   2   4       52.97       58.37      1.42 o 
   4   2   4      179.00      160.67      3.21 o 
   5   2   4      263.36      253.20      8.09 o 
   6   2   4      169.75      176.12      5.15 o 
   7   2   4        0.24        0.02      0.77 o 
   8   2   4       11.63       11.97      1.85 o 
 -10   3   4       78.13       85.17      4.57 o 
  -9   3   4       83.33       90.69      3.86 o 
  -8   3   4       12.56       14.40      1.77 o 
  -7   3   4       63.59       60.11      3.28 o 
  -6   3   4       22.46       20.52      1.86 o 
  -5   3   4        4.22        4.87      0.51 o 
  -4   3   4      487.11      534.88      7.22 o 
  -3   3   4       71.96       73.51      1.77 o 
  -2   3   4      793.77      781.70      9.77 o 
  -1   3   4      792.80      751.02      8.61 o 
   0   3   4     1069.58     1158.59     12.05 o 
   1   3   4      423.10      485.10      5.63 o 
   2   3   4      473.15      473.27      5.26 o 
   3   3   4        0.94        1.50      0.40 o 
   4   3   4      603.15      608.13      9.00 o 
   5   3   4       95.11       90.63      2.83 o 
   6   3   4        0.11       -0.64      0.67 o 
   7   3   4       15.59       17.97      2.10 o 
   8   3   4       10.39        9.36      1.79 o 
 -10   4   4        9.00        9.59      1.83 o 
  -9   4   4       43.18       47.94      3.20 o 
  -8   4   4        5.37       10.06      1.60 o 
  -7   4   4       56.84       59.19      4.75 o 
  -6   4   4       15.21       12.83      0.70 o 
  -5   4   4      129.17      147.06      4.07 o 
  -4   4   4       39.26       31.36      1.02 o 
  -3   4   4      376.10      363.90      6.33 o 
  -2   4   4      312.45      304.29      4.53 o 
  -1   4   4      278.55      261.04      3.40 o 
   0   4   4      142.28      148.48      2.33 o 
   1   4   4        3.26        6.00      0.50 o 
   2   4   4      169.83      167.43      2.92 o 
   3   4   4       53.27       51.14      1.52 o 
   4   4   4       40.11       40.14      1.64 o 
   5   4   4       17.34       19.15      1.56 o 
   6   4   4        1.11        1.05      1.60 o 
   7   4   4       19.04       16.94      2.18 o 
  -9   5   4        2.22        3.85      1.60 o 
  -8   5   4      140.46      137.72      6.94 o 
  -7   5   4      224.67      234.38      5.52 o 
  -6   5   4       47.11       41.42      1.90 o 
  -5   5   4       50.80       57.95      1.69 o 
  -4   5   4        5.44        2.11      0.49 o 
  -3   5   4      234.22      237.87      4.07 o 
  -2   5   4       20.50       15.13      0.89 o 
  -1   5   4      191.25      171.35      2.70 o 
   0   5   4       42.54       35.90      1.09 o 
   1   5   4       75.52       87.70      1.73 o 
   2   5   4       23.25       26.21      1.23 o 
   3   5   4      200.77      195.03      3.49 o 
   4   5   4       30.08       33.31      1.28 o 
   5   5   4      265.27      274.96     10.33 o 
   6   5   4        0.99        0.47      0.92 o 
   7   5   4        0.08        0.94      1.10 o 
 -10   6   4        0.02        0.64      0.85 o 
  -9   6   4      109.88      112.75      3.87 o 
  -8   6   4       50.30       53.51      2.72 o 
  -7   6   4      107.00      107.42      3.54 o 
  -6   6   4       26.84       24.63      1.16 o 
  -5   6   4       11.05       10.16      0.88 o 
  -4   6   4       19.31       20.87      1.25 o 
  -3   6   4        2.08        1.32      0.51 o 
  -2   6   4       58.14       53.80      1.74 o 
  -1   6   4      582.35      558.04      7.49 o 
   0   6   4        0.10        0.07      0.34 o 
   1   6   4        8.43        5.54      0.56 o 
   2   6   4      189.16      187.75      3.42 o 
   3   6   4       17.43       17.29      1.04 o 
   4   6   4      102.25      101.27      2.56 o 
   5   6   4       18.65       24.66      1.88 o 
   6   6   4       14.01       17.96      1.93 o 
 -10   7   4      143.06      133.34      6.09 o 
  -9   7   4      326.11      341.78      9.01 o 
  -8   7   4        0.47        1.10      0.87 o 
  -7   7   4      177.12      194.62      4.46 o 
  -6   7   4       44.15       38.07      1.79 o 
  -5   7   4        1.28        0.75      0.54 o 
  -4   7   4        3.15        3.09      0.74 o 
  -3   7   4       29.59       29.02      1.64 o 
  -2   7   4       24.28       22.23      1.27 o 
  -1   7   4      163.79      163.94      3.07 o 
   0   7   4        2.87        2.83      0.59 o 
   1   7   4       65.10       62.06      2.96 o 
   2   7   4       80.32       81.39      2.14 o 
   3   7   4       66.69       71.01      2.61 o 
   4   7   4       27.67       30.05      1.49 o 
   5   7   4       43.80       52.67      2.70 o 
   6   7   4       20.95       20.09      1.79 o 
  -9   8   4        6.62        8.39      1.51 o 
  -8   8   4       29.57       32.58      1.76 o 
  -7   8   4       55.04       58.81      3.03 o 
  -6   8   4       60.20       60.86      2.54 o 
  -5   8   4       18.17       19.05      1.49 o 
  -4   8   4       37.68       33.77      1.87 o 
  -3   8   4        1.78        0.58      0.67 o 
  -2   8   4       14.95       13.24      1.10 o 
  -1   8   4      330.74      320.24      5.09 o 
   0   8   4      294.75      296.39      5.03 o 
   1   8   4       17.04       18.52      1.33 o 
   2   8   4        5.76        6.52      1.08 o 
   3   8   4      121.17      134.65      4.04 o 
   4   8   4        2.83        4.85      0.94 o 
   5   8   4       35.74       34.64      2.39 o 
  -9   9   4       35.49       37.31      2.46 o 
  -8   9   4        0.40       -0.14      0.69 o 
  -7   9   4      132.61      138.92      4.29 o 
  -6   9   4       64.76       69.25      2.93 o 
  -5   9   4       18.81       19.46      1.70 o 
  -4   9   4      114.02      105.34      3.82 o 
  -3   9   4        6.74        5.25      1.11 o 
  -2   9   4       17.93       17.01      1.55 o 
  -1   9   4      254.26      239.16      4.26 o 
   0   9   4      171.97      164.15      3.55 o 
   1   9   4        0.06       -0.46      0.64 o 
   2   9   4       19.41       19.57      1.63 o 
   3   9   4       40.86       37.89      2.22 o 
   4   9   4        5.03        3.87      1.10 o 
  -8  10   4        6.93        3.35      1.09 o 
  -7  10   4       11.71       13.48      1.59 o 
  -6  10   4       11.97       12.30      1.55 o 
  -5  10   4        3.79        3.01      1.03 o 
  -4  10   4       43.89       44.53      2.70 o 
  -3  10   4      121.92      118.54      4.44 o 
  -2  10   4        7.32        7.66      1.19 o 
  -1  10   4        1.34        1.50      0.59 o 
   0  10   4       16.29       17.38      1.45 o 
   1  10   4        0.93        0.53      0.80 o 
   2  10   4       84.41       89.51      3.38 o 
   3  10   4       18.31       22.76      1.90 o 
  -7  11   4       77.13       83.11      3.75 o 
  -6  11   4       98.57       91.59      3.94 o 
  -5  11   4       10.39        9.91      1.60 o 
  -4  11   4       27.99       27.90      2.37 o 
  -3  11   4       93.93       89.86      6.29 o 
  -2  11   4       27.49       26.72      1.96 o 
  -1  11   4        2.22       -0.11      0.90 o 
   0  11   4       51.12       43.25      2.23 o 
   1  11   4        2.70        3.58      1.06 o 
   2  11   4       13.45       13.18      1.60 o 
  -5  12   4       14.90       15.00      2.93 o 
  -4  12   4        5.85        5.14      1.46 o 
  -3  12   4        2.62        0.75      1.15 o 
  -2  12   4        4.30        2.53      1.09 o 
  -1  12   4       33.75       33.79      3.10 o 
   0  12   4        7.35        8.08      1.52 o 
  -2 -12   5       18.81       17.41      2.17 o 
  -1 -12   5       10.22        8.45      1.38 o 
   0 -12   5        0.01       -0.79      0.97 o 
   1 -12   5       12.71       10.36      2.56 o 
   2 -12   5        5.82        4.85      1.72 o 
  -4 -11   5       92.60      103.69      4.45 o 
  -3 -11   5        9.74       10.30      1.49 o 
  -2 -11   5       45.77       46.21      3.29 o 
  -1 -11   5       90.04       91.89      4.48 o 
   0 -11   5       24.40       25.05      1.83 o 
   1 -11   5        6.51        5.19      1.54 o 
   2 -11   5       19.11       15.25      1.85 o 
   3 -11   5       45.96       45.92      3.77 o 
   4 -11   5       11.13        7.06      1.98 o 
  -6 -10   5        0.01       -0.97      0.97 o 
  -5 -10   5       76.78       85.81      4.77 o 
  -4 -10   5       70.83       80.61      4.09 o 
  -3 -10   5       12.76       13.61      1.55 o 
  -2 -10   5       73.99       80.21      3.24 o 
  -1 -10   5      137.43      146.32      4.45 o 
   0 -10   5       23.38       31.53      1.71 o 
   1 -10   5        0.28        0.18      0.61 o 
   2 -10   5        2.53        1.53      0.98 o 
   3 -10   5        2.65        3.42      1.46 o 
   4 -10   5       53.43       61.85      3.92 o 
   5 -10   5       13.18       11.54      3.21 o 
  -7  -9   5       19.87       14.71      1.98 o 
  -6  -9   5        4.65        3.15      1.11 o 
  -5  -9   5       21.23       20.63      1.73 o 
  -4  -9   5       47.36       46.89      1.89 o 
  -3  -9   5       29.76       31.10      1.74 o 
  -2  -9   5        0.78       -0.74      0.74 o 
  -1  -9   5       49.01       47.96      2.35 o 
   0  -9   5        4.57        3.93      0.70 o 
   1  -9   5        7.00        5.26      0.75 o 
   2  -9   5        1.90        0.38      0.78 o 
   3  -9   5        1.62        2.07      1.76 o 
   4  -9   5       24.89       23.83      3.85 o 
   5  -9   5      199.78      199.47     10.79 o 
   6  -9   5       37.25       42.42      4.91 o 
  -8  -8   5       21.26       16.32      2.00 o 
  -7  -8   5       42.06       46.96      2.94 o 
  -6  -8   5       45.25       44.99      2.81 o 
  -5  -8   5        1.26       -0.12      0.67 o 
  -4  -8   5      125.64      123.38      2.99 o 
  -3  -8   5       20.53       20.78      1.28 o 
  -2  -8   5       56.24       52.26      2.54 o 
  -1  -8   5       38.60       35.32      1.45 o 
   0  -8   5        4.40        3.39      0.68 o 
   1  -8   5       28.52       27.06      1.20 o 
   2  -8   5       59.80       57.62      2.29 o 
   3  -8   5        2.81        3.31      1.71 o 
   4  -8   5       15.21        9.62      2.46 o 
   5  -8   5        0.46       -0.21      1.18 o 
   6  -8   5       20.79       15.06      2.99 o 
  -8  -7   5        2.22        3.75      1.16 o 
  -7  -7   5      185.80      167.64      5.39 o 
  -6  -7   5       27.15       27.26      2.12 o 
  -5  -7   5        0.40        0.11      0.63 o 
  -4  -7   5       35.87       29.84      1.35 o 
  -3  -7   5        2.65        1.09      0.55 o 
  -2  -7   5      222.71      216.15      4.94 o 
  -1  -7   5      204.77      211.76      3.27 o 
   0  -7   5       50.14       54.32      2.01 o 
   1  -7   5      188.76      193.79      3.41 o 
   2  -7   5       13.93       16.79      1.51 o 
   3  -7   5      180.88      159.09      8.12 o 
   4  -7   5       15.13       13.03      2.46 o 
   5  -7   5       41.39       39.75      4.06 o 
   6  -7   5       59.11       62.50      5.13 o 
   7  -7   5        0.66       -1.07      1.28 o 
  -9  -6   5        9.80       10.38      1.58 o 
  -8  -6   5        0.51        0.33      0.79 o 
  -7  -6   5       98.11      103.13      3.96 o 
  -6  -6   5        2.11        1.75      0.80 o 
  -5  -6   5        1.87        1.45      0.68 o 
  -4  -6   5        1.00        1.01      0.45 o 
  -3  -6   5       75.74       79.02      1.94 o 
  -2  -6   5      243.77      244.68      3.34 o 
  -1  -6   5      326.16      330.54      4.16 o 
   0  -6   5       35.98       36.29      1.14 o 
   1  -6   5       83.25       89.65      2.20 o 
   2  -6   5       46.57       45.19      1.48 o 
   3  -6   5       38.54       38.38      2.83 o 
   4  -6   5       12.82       14.42      2.46 o 
   5  -6   5       15.14       16.13      2.56 o 
   6  -6   5        0.36        1.07      1.39 o 
   7  -6   5       39.68       34.94      3.85 o 
 -10  -5   5       20.37       19.28      2.76 o 
  -9  -5   5       63.09       54.50      2.92 o 
  -8  -5   5        7.14       10.31      2.25 o 
  -7  -5   5        0.29        0.17      0.71 o 
  -6  -5   5       65.86       62.63      2.88 o 
  -5  -5   5      116.26      105.94      3.69 o 
  -4  -5   5      175.90      162.15      4.80 o 
  -3  -5   5       79.36       91.24      1.87 o 
  -2  -5   5       66.49       70.15      1.61 o 
  -1  -5   5      334.85      371.07      4.45 o 
   0  -5   5      287.73      291.23      3.82 o 
   1  -5   5       21.55       21.70      1.02 o 
   2  -5   5      251.31      232.04      4.38 o 
   3  -5   5        0.22       -0.09      0.60 o 
   4  -5   5       14.00       11.71      1.73 o 
   5  -5   5       26.69       22.65      2.78 o 
   6  -5   5        6.80        8.87      2.14 o 
   7  -5   5       48.69       45.94      4.27 o 
   8  -5   5      102.11      105.35      6.73 o 
 -10  -4   5       38.19       35.41      2.43 o 
  -9  -4   5        2.01        3.76      1.02 o 
  -8  -4   5       57.11       53.33      2.70 o 
  -7  -4   5      253.08      245.24      7.42 o 
  -6  -4   5      430.65      430.85      9.33 o 
  -5  -4   5       18.32       13.92      1.41 o 
  -4  -4   5       12.39        9.57      0.83 o 
  -3  -4   5       18.54       17.03      0.70 o 
  -2  -4   5       60.69       71.81      1.42 o 
  -1  -4   5      732.03      731.46      7.64 o 
   0  -4   5      217.87      216.24      3.09 o 
   1  -4   5      114.81      117.74      2.09 o 
   2  -4   5       39.53       37.50      1.67 o 
   3  -4   5        5.04        5.46      0.92 o 
   4  -4   5        0.64        0.44      0.74 o 
   5  -4   5       46.56       41.13      3.42 o 
   6  -4   5        6.81        6.62      1.82 o 
   7  -4   5        1.96        1.50      1.39 o 
   8  -4   5       18.60       18.91      2.99 o 
 -10  -3   5       30.42       25.89      2.01 o 
  -9  -3   5       27.37       30.79      2.07 o 
  -8  -3   5       49.62       48.45      2.46 o 
  -7  -3   5      155.75      148.75      5.67 o 
  -6  -3   5      312.39      298.97      6.90 o 
  -5  -3   5       40.33       37.12      1.46 o 
  -4  -3   5      356.67      382.50      5.38 o 
  -3  -3   5      331.85      344.86      4.23 o 
  -2  -3   5      386.52      436.52      4.80 o 
  -1  -3   5      256.42      263.68      3.23 o 
   0  -3   5        2.16        1.65      0.34 o 
   1  -3   5       22.40       17.78      0.73 o 
   2  -3   5     1245.26     1191.24     17.31 o 
   3  -3   5      523.92      529.25     10.25 o 
   4  -3   5        8.31        7.57      1.44 o 
   5  -3   5       33.39       31.09      3.10 o 
   6  -3   5       86.67      107.27      6.20 o 
   7  -3   5        4.70        1.92      1.39 o 
   8  -3   5        9.52        6.62      2.14 o 
 -11  -2   5       12.50       13.52      2.13 o 
 -10  -2   5       25.65       23.72      1.81 o 
  -9  -2   5      215.07      227.17      5.76 o 
  -8  -2   5        2.96        4.46      0.95 o 
  -7  -2   5        2.96        2.07      0.58 o 
  -6  -2   5       49.90       48.03      1.79 o 
  -5  -2   5        0.06        0.31      0.28 o 
  -4  -2   5      304.51      312.54      4.25 o 
  -3  -2   5       42.50       31.21      0.97 o 
  -2  -2   5      168.43      166.14      2.23 o 
  -1  -2   5       12.82       17.31      0.62 o 
   0  -2   5        0.23        0.38      0.22 o 
   1  -2   5      374.58      414.80      4.76 o 
   2  -2   5     1477.47     1421.27     23.67 o 
   3  -2   5        3.69        1.84      0.64 o 
   4  -2   5       15.75       15.52      1.83 o 
   5  -2   5        0.06        0.56      0.82 o 
   6  -2   5       35.42       33.23      3.42 o 
   7  -2   5       49.22       44.55      4.27 o 
   8  -2   5        2.74        0.85      1.60 o 
 -11  -1   5       41.03       40.07      3.80 o 
 -10  -1   5      118.30      122.25      9.01 o 
  -9  -1   5        1.49        2.85      0.74 o 
  -8  -1   5        0.07       -0.23      0.40 o 
  -7  -1   5       79.94       70.36      2.06 o 
  -6  -1   5      266.37      269.94      3.89 o 
  -5  -1   5      318.01      347.00      4.02 o 
  -4  -1   5        0.23        0.25      0.22 o 
  -3  -1   5       44.32       37.74      1.03 o 
  -2  -1   5       27.05       24.91      0.69 o 
  -1  -1   5      267.55      338.77      4.06 o 
   0  -1   5     1604.75     1660.13     16.80 o 
   1  -1   5      209.86      230.49      3.08 o 
   2  -1   5       13.84       20.17      0.71 o 
   3  -1   5      504.08      480.07      9.51 o 
   4  -1   5        0.02       -0.56      0.65 o 
   5  -1   5       67.38       67.77      3.34 o 
   6  -1   5       17.35       17.94      1.93 o 
   7  -1   5        0.46        0.10      0.87 o 
   8  -1   5       22.78       22.01      2.42 o 
 -11   0   5       34.63       33.01      7.53 o 
 -10   0   5       18.53       20.87      1.70 o 
  -9   0   5        3.36        3.39      1.39 o 
  -8   0   5       23.78       25.60      1.68 o 
  -7   0   5      468.16      484.12      8.63 o 
  -6   0   5        1.79        1.82      0.38 o 
  -5   0   5       25.84       26.86      0.96 o 
  -4   0   5      309.45      338.61      4.61 o 
  -3   0   5      327.93      302.95      4.85 o 
  -2   0   5       31.55       42.04      0.96 o 
  -1   0   5      595.36      634.59      6.91 o 
   0   0   5      261.03      272.44      5.25 o 
   1   0   5      180.48      192.91      2.82 o 
   2   0   5      196.78      194.25      3.12 o 
   3   0   5      441.95      430.74      6.39 o 
   4   0   5       73.57       68.42      2.31 o 
   5   0   5      167.48      159.04      4.98 o 
   6   0   5       43.21       41.13      4.17 o 
   7   0   5        2.11        1.79      1.05 o 
   8   0   5        0.31        0.72      1.71 o 
 -11   1   5        1.15        0.19      0.76 o 
 -10   1   5       30.96       32.22      3.79 o 
  -9   1   5       62.32       65.58      2.57 o 
  -8   1   5        4.01        3.34      0.60 o 
  -7   1   5        1.20        1.09      0.43 o 
  -6   1   5        4.93        9.92      1.49 o 
  -5   1   5       35.07       36.05      1.11 o 
  -4   1   5      603.71      606.46      7.88 o 
  -3   1   5      506.76      472.44      7.02 o 
  -2   1   5        1.52        0.02      0.22 o 
  -1   1   5     1257.42     1434.72     14.55 o 
   0   1   5      478.37      588.89      6.58 o 
   1   1   5      148.46      165.71      2.42 o 
   2   1   5      290.89      290.14      3.73 o 
   3   1   5      682.22      690.13      9.58 o 
   4   1   5       77.92       73.74      2.39 o 
   5   1   5      172.69      165.44      4.95 o 
   6   1   5      223.37      198.72      6.58 o 
   7   1   5        5.20        4.43      1.36 o 
   8   1   5        1.50        0.11      0.99 o 
 -11   2   5        1.10        0.71      0.71 o 
 -10   2   5       46.48       56.20      3.79 o 
  -9   2   5      139.73      133.26     10.20 o 
  -8   2   5       43.32       33.77      2.27 o 
  -7   2   5       83.55       84.37      2.48 o 
  -6   2   5      244.81      248.36      4.47 o 
  -5   2   5       39.62       53.29      1.38 o 
  -4   2   5       44.11       36.50      1.06 o 
  -3   2   5     1234.72     1228.33     18.60 o 
  -2   2   5      328.71      325.74      3.77 o 
  -1   2   5      215.36      205.37      2.77 o 
   0   2   5      708.78      726.48      7.50 o 
   1   2   5       31.49       21.31      0.83 o 
   2   2   5      133.86      123.27      2.23 o 
   3   2   5       18.61       19.73      0.92 o 
   4   2   5      216.53      193.11      5.24 o 
   5   2   5      542.08      500.97     13.42 o 
   6   2   5        0.08       -0.13      0.79 o 
   7   2   5        3.16        1.83      1.09 o 
 -11   3   5       73.25       95.63      7.59 o 
 -10   3   5       58.18       59.91      3.93 o 
  -9   3   5       25.45       25.56      4.54 o 
  -8   3   5        1.80        1.18      0.85 o 
  -7   3   5       80.95       90.70      4.00 o 
  -6   3   5      185.39      192.92      3.73 o 
  -5   3   5        3.27        2.03      0.51 o 
  -4   3   5      229.31      214.87      6.27 o 
  -3   3   5      419.28      390.09      6.74 o 
  -2   3   5        3.06        0.61      0.28 o 
  -1   3   5      453.27      482.27      5.48 o 
   0   3   5       18.01       25.07      0.89 o 
   1   3   5      560.09      586.63      7.15 o 
   2   3   5      218.67      234.69      3.51 o 
   3   3   5      345.90      343.94      7.19 o 
   4   3   5      417.80      442.39      9.34 o 
   5   3   5       22.90       26.33      2.02 o 
   6   3   5       47.92       48.62      3.15 o 
   7   3   5        3.01        1.00      1.13 o 
 -11   4   5       10.98       12.29      2.67 o 
 -10   4   5        0.80        0.64      1.11 o 
  -9   4   5       42.51       53.13      8.33 o 
  -8   4   5       83.36       80.69      4.17 o 
  -7   4   5        4.82        2.58      0.46 o 
  -6   4   5       95.27       80.60      3.99 o 
  -5   4   5       31.77       30.10      1.18 o 
  -4   4   5      136.47      127.87      3.00 o 
  -3   4   5      559.06      518.63      8.13 o 
  -2   4   5      662.52      655.28      8.22 o 
  -1   4   5       23.63       20.30      0.80 o 
   0   4   5      170.91      153.43      2.60 o 
   1   4   5       48.36       51.28      1.40 o 
   2   4   5     1007.00      958.40     11.97 o 
   3   4   5      333.53      330.77      5.09 o 
   4   4   5       32.67       34.91      1.24 o 
   5   4   5       68.21       66.14      4.91 o 
   6   4   5       55.61       65.54      8.33 o 
   7   4   5        3.99        4.45      1.51 o 
 -10   5   5        0.55        0.98      1.07 o 
  -9   5   5      117.09      130.13      7.16 o 
  -8   5   5       31.32       39.29      2.46 o 
  -7   5   5        0.50        0.00      0.47 o 
  -6   5   5       68.45       68.73      1.89 o 
  -5   5   5       36.94       38.01      1.88 o 
  -4   5   5       46.46       54.14      3.88 o 
  -3   5   5      408.37      387.15      6.84 o 
  -2   5   5      160.05      172.35      2.84 o 
  -1   5   5       16.26       20.00      0.96 o 
   0   5   5       24.38       21.15      0.95 o 
   1   5   5        6.30        7.39      0.72 o 
   2   5   5      342.43      353.33      5.36 o 
   3   5   5       36.22       36.79      1.43 o 
   4   5   5      154.54      164.10      3.17 o 
   5   5   5       23.15       28.00      1.98 o 
   6   5   5      246.73      280.27      9.08 o 
 -10   6   5       35.14       35.36      3.04 o 
  -9   6   5       56.39       58.40      2.80 o 
  -8   6   5       14.27       14.20      1.98 o 
  -7   6   5        1.03       -0.17      0.44 o 
  -6   6   5       93.88       86.62      2.53 o 
  -5   6   5      186.84      172.44      4.35 o 
  -4   6   5       55.73       53.82      2.08 o 
  -3   6   5       27.70       22.10      2.20 o 
  -2   6   5      115.46      110.47      2.74 o 
  -1   6   5        7.33        6.40      0.62 o 
   0   6   5      423.33      403.70      6.00 o 
   1   6   5      174.74      176.82      3.10 o 
   2   6   5       36.32       35.36      1.42 o 
   3   6   5      216.86      215.36      3.96 o 
   4   6   5        1.48        1.14      0.62 o 
   5   6   5        1.34        1.20      0.81 o 
   6   6   5       27.55       28.56      2.95 o 
 -10   7   5        2.03        5.06      2.35 o 
  -9   7   5       98.13      124.24      4.70 o 
  -8   7   5       99.73      108.52      3.12 o 
  -7   7   5        1.74        1.08      0.60 o 
  -6   7   5       20.93       22.57      1.52 o 
  -5   7   5       13.98       14.55      1.50 o 
  -4   7   5        0.58        0.34      0.55 o 
  -3   7   5       19.62       15.46      1.34 o 
  -2   7   5       32.63       30.94      1.50 o 
  -1   7   5       37.56       35.24      1.56 o 
   0   7   5       37.11       38.19      1.50 o 
   1   7   5        1.75        1.06      0.57 o 
   2   7   5        5.76        5.21      0.92 o 
   3   7   5        1.58        0.73      0.67 o 
   4   7   5       54.84       57.51      2.23 o 
   5   7   5      107.38      123.47      4.30 o 
  -9   8   5      125.10      143.96      5.42 o 
  -8   8   5       40.83       40.10      2.08 o 
  -7   8   5        0.11        0.11      0.59 o 
  -6   8   5        0.26        0.42      0.68 o 
  -5   8   5       49.89       52.63      2.49 o 
  -4   8   5        2.65        2.68      0.86 o 
  -3   8   5      157.39      154.09      4.33 o 
  -2   8   5        2.82        1.63      0.64 o 
  -1   8   5       23.49       20.36      1.11 o 
   0   8   5      198.56      194.12      3.78 o 
   1   8   5       98.02       95.51      2.96 o 
   2   8   5        0.85        0.60      0.79 o 
   3   8   5       11.93       13.30      1.46 o 
   4   8   5       27.29       25.96      1.86 o 
   5   8   5        9.79       10.30      2.02 o 
  -9   9   5        0.55        0.95      0.86 o 
  -8   9   5       68.03       79.31      3.20 o 
  -7   9   5        3.69        2.86      0.91 o 
  -6   9   5        8.52       12.60      1.47 o 
  -5   9   5       17.40       17.26      1.70 o 
  -4   9   5       24.91       22.49      1.95 o 
  -3   9   5       14.67       13.43      1.63 o 
  -2   9   5       15.00       14.79      1.40 o 
  -1   9   5        1.07        1.69      0.60 o 
   0   9   5       83.00       81.93      3.93 o 
   1   9   5       46.13       46.39      2.47 o 
   2   9   5        1.83        2.61      0.99 o 
   3   9   5        0.04       -0.20      0.81 o 
   4   9   5        0.82        1.15      0.95 o 
  -8  10   5       83.66       95.61      3.80 o 
  -7  10   5        3.80        2.62      1.05 o 
  -6  10   5       73.01       75.54      3.83 o 
  -5  10   5       24.82       29.33      2.48 o 
  -4  10   5       12.77       15.57      1.85 o 
  -3  10   5      163.88      159.92      5.37 o 
  -2  10   5      276.18      275.72      6.33 o 
  -1  10   5        0.06        0.05      0.54 o 
   0  10   5       63.46       60.52      4.14 o 
   1  10   5       79.31       81.38      5.38 o 
   2  10   5        0.28       -0.53      0.80 o 
   3  10   5        4.44        2.86      1.14 o 
  -7  11   5        3.80        1.47      1.33 o 
  -6  11   5       59.88       61.23      3.29 o 
  -5  11   5       36.35       34.36      2.60 o 
  -4  11   5        6.23        6.45      2.35 o 
  -3  11   5       31.81       32.35      2.62 o 
  -2  11   5        3.24        1.59      0.92 o 
  -1  11   5        0.33        0.89      1.17 o 
   0  11   5       15.14       15.31      1.47 o 
   1  11   5       42.74       46.26      2.50 o 
  -5  12   5      116.18      114.32      7.80 o 
  -4  12   5       91.27       96.01      5.83 o 
  -3  12   5       24.80       29.54      2.68 o 
  -2  12   5       40.84       41.08      4.32 o 
  -1  12   5       19.77       23.62      2.72 o 
  -4 -11   6       60.14       55.49      5.50 o 
  -3 -11   6       46.80       42.13      2.58 o 
  -2 -11   6        1.78        0.82      1.04 o 
  -1 -11   6       90.95       94.60      3.55 o 
   0 -11   6        1.39        2.03      1.18 o 
   1 -11   6        0.91       -0.96      1.50 o 
   2 -11   6       27.16       29.28      2.74 o 
   3 -11   6        0.97        0.57      1.36 o 
  -6 -10   6       18.79       22.01      3.00 o 
  -5 -10   6       25.48       33.17      3.29 o 
  -4 -10   6       13.06       13.22      1.52 o 
  -3 -10   6       68.05       70.78      3.81 o 
  -2 -10   6       31.15       35.90      2.28 o 
  -1 -10   6        5.04        6.66      2.11 o 
   0 -10   6       35.41       41.20      3.26 o 
   1 -10   6       17.70       18.79      1.77 o 
   2 -10   6       40.60       42.06      3.31 o 
   3 -10   6        1.01        0.51      1.23 o 
   4 -10   6        2.35        0.64      1.23 o 
  -7  -9   6      132.11      140.58      5.36 o 
  -6  -9   6       45.17       47.15      2.60 o 
  -5  -9   6        1.81        0.16      0.84 o 
  -4  -9   6       16.25       17.69      1.97 o 
  -3  -9   6      260.31      266.79      8.23 o 
  -2  -9   6      172.10      183.57      7.51 o 
  -1  -9   6       60.29       53.06      2.48 o 
   0  -9   6      190.44      184.74      4.89 o 
   1  -9   6       16.91       18.18      1.70 o 
   2  -9   6       12.44       14.15      1.55 o 
   3  -9   6       36.80       47.54      3.38 o 
   4  -9   6        0.41        0.21      1.71 o 
   5  -9   6        9.93        7.27      2.88 o 
  -8  -8   6        0.44        1.70      1.81 o 
  -7  -8   6        3.99        2.58      1.29 o 
  -6  -8   6        0.06       -0.60      0.78 o 
  -5  -8   6       19.99       19.19      1.67 o 
  -4  -8   6        4.02        1.76      0.65 o 
  -3  -8   6      106.92      118.68      3.04 o 
  -2  -8   6        0.31        2.02      0.84 o 
  -1  -8   6        2.44        3.62      0.83 o 
   0  -8   6        9.97       14.42      1.03 o 
   1  -8   6        7.24        6.53      0.87 o 
   2  -8   6       16.94       16.62      1.56 o 
   3  -8   6       84.46       80.13      6.20 o 
   4  -8   6       99.13       92.10      6.62 o 
   5  -8   6        2.62        0.43      1.39 o 
   6  -8   6      121.39      123.19      8.12 o 
  -8  -7   6       92.12       90.49      3.99 o 
  -7  -7   6        0.45        0.07      0.85 o 
  -6  -7   6      182.69      170.42      5.52 o 
  -5  -7   6       29.35       32.55      3.22 o 
  -4  -7   6       33.92       34.55      1.67 o 
  -3  -7   6        0.77        0.19      0.47 o 
  -2  -7   6       65.39       62.20      2.03 o 
  -1  -7   6        3.50        3.78      0.67 o 
   0  -7   6      836.21      836.18     10.85 o 
   1  -7   6       30.17       26.47      1.32 o 
   2  -7   6       43.66       43.88      1.61 o 
   3  -7   6        0.13       -0.07      0.82 o 
   4  -7   6       21.30       21.90      3.21 o 
   5  -7   6       37.85       36.22      4.17 o 
   6  -7   6        4.79        3.31      2.03 o 
  -9  -6   6       25.69       28.65      2.60 o 
  -8  -6   6       23.03       25.34      2.87 o 
  -7  -6   6        0.00       -0.28      0.74 o 
  -6  -6   6        0.64        2.69      0.92 o 
  -5  -6   6        1.43        1.18      0.79 o 
  -4  -6   6        7.86        4.32      0.65 o 
  -3  -6   6       17.13       19.55      1.19 o 
  -2  -6   6       45.03       48.90      1.53 o 
  -1  -6   6      224.08      209.67      3.25 o 
   0  -6   6      187.52      196.23      3.51 o 
   1  -6   6      141.57      139.37      4.41 o 
   2  -6   6      119.14      114.60      2.82 o 
   3  -6   6       10.70        9.11      1.30 o 
   4  -6   6       44.17       45.41      4.27 o 
   5  -6   6       72.42       65.92      5.13 o 
   6  -6   6        1.45        2.46      1.71 o 
   7  -6   6        4.21        2.24      1.60 o 
  -9  -5   6       61.69       55.78      3.11 o 
  -8  -5   6       25.39       22.66      3.55 o 
  -7  -5   6       23.05       19.51      2.40 o 
  -6  -5   6        5.03        3.69      1.00 o 
  -5  -5   6        0.99        1.48      1.39 o 
  -4  -5   6      102.65       98.00      2.31 o 
  -3  -5   6       10.48       12.27      0.78 o 
  -2  -5   6      120.95      120.03      2.10 o 
  -1  -5   6        0.95        1.26      0.38 o 
   0  -5   6      147.56      149.74      2.69 o 
   1  -5   6     1384.29     1338.18     19.81 o 
   2  -5   6      324.65      326.30      5.91 o 
   3  -5   6       77.05       83.04      3.10 o 
   4  -5   6        0.01       -0.21      0.96 o 
   5  -5   6       19.72       16.24      2.67 o 
   6  -5   6        3.52        3.21      1.71 o 
   7  -5   6        0.99        0.96      1.50 o 
 -10  -4   6       11.26        9.86      2.45 o 
  -9  -4   6        3.69        4.32      1.95 o 
  -8  -4   6        2.60        1.28      0.85 o 
  -7  -4   6       22.86       15.25      2.27 o 
  -6  -4   6      198.11      180.22      5.27 o 
  -5  -4   6       52.16       55.42      3.57 o 
  -4  -4   6       14.88       14.46      0.91 o 
  -3  -4   6       39.36       36.98      1.23 o 
  -2  -4   6       49.44       51.21      1.25 o 
  -1  -4   6        3.42        4.28      0.55 o 
   0  -4   6      216.17      219.65      3.41 o 
   1  -4   6       43.84       43.97      1.52 o 
   2  -4   6       47.47       53.67      1.86 o 
   3  -4   6      120.13      114.82      4.15 o 
   4  -4   6       14.72       21.05      2.78 o 
   5  -4   6       73.11       69.02      4.91 o 
   6  -4   6       63.82       74.79      5.24 o 
   7  -4   6       52.86       53.10      4.70 o 
 -10  -3   6        0.05        0.99      0.88 o 
  -9  -3   6       86.59       97.49      3.79 o 
  -8  -3   6       59.82       54.88      4.85 o 
  -7  -3   6       36.75       33.25      2.09 o 
  -6  -3   6      160.41      156.08      3.96 o 
  -5  -3   6      196.54      187.28      3.42 o 
  -4  -3   6        4.00        3.50      0.49 o 
  -3  -3   6       68.12       68.90      1.34 o 
  -2  -3   6       62.82       58.39      1.20 o 
  -1  -3   6       86.27       94.56      1.69 o 
   0  -3   6       39.29       43.50      1.26 o 
   1  -3   6      287.79      270.36      3.85 o 
   2  -3   6      178.84      171.15      3.65 o 
   3  -3   6      946.83      924.03     16.91 o 
   4  -3   6       20.57       17.95      2.46 o 
   5  -3   6       21.70       18.70      2.67 o 
   6  -3   6       23.57       26.39      3.42 o 
   7  -3   6        2.85        4.06      1.92 o 
 -11  -2   6       71.68       68.65      3.99 o 
 -10  -2   6       48.83       45.90      2.51 o 
  -9  -2   6       76.23       72.95      3.78 o 
  -8  -2   6      141.49      145.95      3.82 o 
  -7  -2   6        5.21        4.44      0.83 o 
  -6  -2   6      143.04      138.36      3.10 o 
  -5  -2   6      398.98      406.58      6.03 o 
  -4  -2   6       47.40       55.30      1.46 o 
  -3  -2   6       98.84       94.05      1.48 o 
  -2  -2   6        1.25        2.56      0.34 o 
  -1  -2   6       20.55       15.15      0.66 o 
   0  -2   6      193.89      182.68      2.64 o 
   1  -2   6      281.14      282.32      3.61 o 
   2  -2   6       17.72       18.20      1.13 o 
   3  -2   6      691.83      656.60     12.59 o 
   4  -2   6        8.18        9.22      2.19 o 
   5  -2   6       64.68       66.24      4.81 o 
   6  -2   6        9.62       11.43      2.46 o 
   7  -2   6        7.01        6.94      2.24 o 
 -11  -1   6       55.92       59.27      4.90 o 
 -10  -1   6       64.09       63.01      2.74 o 
  -9  -1   6       20.98       22.74      1.59 o 
  -8  -1   6      141.36      144.18      3.62 o 
  -7  -1   6       12.43       15.94      1.70 o 
  -6  -1   6      244.27      250.44      3.84 o 
  -5  -1   6      395.41      378.57      5.66 o 
  -4  -1   6      336.65      322.26      4.48 o 
  -3  -1   6       10.74        9.94      0.64 o 
  -2  -1   6      117.01      154.73      2.35 o 
  -1  -1   6        0.05        0.41      0.55 o 
   0  -1   6      603.72      576.48      6.94 o 
   1  -1   6      427.60      445.63      5.63 o 
   2  -1   6      447.11      436.88      8.23 o 
   3  -1   6      108.14      105.02      3.63 o 
   4  -1   6      498.90      475.37     13.25 o 
   5  -1   6       18.39       20.51      2.88 o 
   6  -1   6        8.95        8.76      2.35 o 
   7  -1   6        0.19       -1.07      1.07 o 
 -11   0   6       99.13      114.91      8.00 o 
 -10   0   6        1.77        3.53      1.04 o 
  -9   0   6       10.40       11.58      1.39 o 
  -8   0   6       35.55       34.36      2.60 o 
  -7   0   6       27.38       32.01      1.22 o 
  -6   0   6        3.03        2.63      0.49 o 
  -5   0   6      324.11      285.49      4.53 o 
  -4   0   6        7.79        5.88      0.61 o 
  -3   0   6        3.68        5.44      0.53 o 
  -2   0   6      135.83      122.44      2.40 o 
  -1   0   6        4.98        5.21      0.41 o 
   0   0   6       36.66       40.61      2.01 o 
   1   0   6       52.78       51.53      1.41 o 
   2   0   6      201.11      200.73      3.58 o 
   3   0   6      218.02      210.90      4.27 o 
   4   0   6      306.19      303.37      6.15 o 
   5   0   6        6.51        6.37      1.43 o 
   6   0   6        0.14        0.77      0.94 o 
   7   0   6        4.52        2.24      1.28 o 
 -11   1   6        6.52        6.64      2.45 o 
 -10   1   6        2.32        1.91      0.90 o 
  -9   1   6       10.29       10.74      1.22 o 
  -8   1   6      223.54      238.60     11.69 o 
  -7   1   6       66.67       60.72      2.19 o 
  -6   1   6       92.46      101.78      1.99 o 
  -5   1   6       80.68       77.42      1.98 o 
  -4   1   6        0.51        0.02      0.32 o 
  -3   1   6       47.26       59.07      1.58 o 
  -2   1   6     1103.64     1095.97     12.68 o 
  -1   1   6       57.94       48.96      1.19 o 
   0   1   6      365.68      427.17      5.43 o 
   1   1   6      166.03      163.16      2.67 o 
   2   1   6       42.15       47.47      1.50 o 
   3   1   6      106.19       97.89      2.44 o 
   4   1   6       79.22       83.98      3.02 o 
   5   1   6        2.58        3.04      1.17 o 
   6   1   6        9.73       13.39      2.51 o 
   7   1   6       14.75       12.81      5.93 o 
 -11   2   6       21.07       28.35      3.09 o 
 -10   2   6        0.06        0.21      0.67 o 
  -9   2   6        2.76        3.83      0.88 o 
  -8   2   6       39.66       46.41      1.91 o 
  -7   2   6       14.32       21.04      1.40 o 
  -6   2   6      225.75      217.75      5.29 o 
  -5   2   6      201.08      186.33      3.82 o 
  -4   2   6       99.44       83.38      2.30 o 
  -3   2   6      290.64      278.65      4.53 o 
  -2   2   6       15.66       20.55      0.81 o 
  -1   2   6       29.92       36.13      1.57 o 
   0   2   6      111.94      107.12      2.03 o 
   1   2   6      222.25      224.03      3.63 o 
   2   2   6       36.33       40.93      1.50 o 
   3   2   6       65.17       68.73      2.72 o 
   4   2   6      466.71      470.14     10.11 o 
   5   2   6       10.40       13.03      2.88 o 
   6   2   6       35.74       32.91      4.17 o 
   7   2   6       14.58       15.39      3.42 o 
 -11   3   6      125.36      127.17      7.75 o 
 -10   3   6      112.11      126.11      5.94 o 
  -8   3   6        0.17        1.65      0.65 o 
  -7   3   6       26.85       27.67      1.62 o 
  -6   3   6       78.06       91.68      3.30 o 
  -5   3   6      422.87      421.59      7.28 o 
  -4   3   6      333.88      326.93      6.02 o 
  -3   3   6       16.72       27.27      1.87 o 
  -2   3   6        9.29        6.65      0.51 o 
  -1   3   6       90.90       83.29      1.77 o 
   0   3   6       57.04       51.24      1.33 o 
   1   3   6      136.66      138.71      2.40 o 
   2   3   6       83.02       72.25      2.07 o 
   3   3   6      194.89      180.61      3.65 o 
   4   3   6      137.57      133.81      4.43 o 
   5   3   6       71.80       68.65      6.25 o 
   6   3   6        7.48        4.76      2.35 o 
 -11   4   6       33.25       39.84      4.17 o 
 -10   4   6        0.63        1.08      1.23 o 
  -9   4   6       80.66       84.09      3.14 o 
  -8   4   6       55.19       65.67      3.06 o 
  -7   4   6       56.09       45.03      2.14 o 
  -6   4   6      103.94      103.79      2.62 o 
  -5   4   6      373.81      346.66      6.40 o 
  -4   4   6        3.47        2.55      0.61 o 
  -3   4   6      496.46      498.47      7.51 o 
  -2   4   6      914.35      896.34     11.06 o 
  -1   4   6      152.60      153.65      2.81 o 
   0   4   6       50.59       58.18      1.42 o 
   1   4   6       11.79       13.75      0.85 o 
   2   4   6        7.01        8.99      0.93 o 
   3   4   6       11.12       10.08      0.96 o 
   4   4   6       12.02       11.35      1.29 o 
   5   4   6      166.44      162.86      4.91 o 
   6   4   6       43.83       38.29      3.22 o 
 -11   5   6        3.75        1.92      2.67 o 
 -10   5   6      123.35      139.31      8.52 o 
  -9   5   6        1.41        1.88      0.85 o 
  -8   5   6       51.79       45.70      2.46 o 
  -7   5   6        1.68        0.06      0.39 o 
  -6   5   6        0.01        0.44      0.42 o 
  -5   5   6        4.45        5.82      0.80 o 
  -4   5   6      110.84       99.70      2.90 o 
  -3   5   6       26.67       24.65      1.23 o 
  -2   5   6      295.26      272.86      4.17 o 
  -1   5   6       84.81       86.00      2.02 o 
   0   5   6      165.85      159.02      3.07 o 
   1   5   6      540.35      506.30      7.21 o 
   2   5   6       57.01       52.97      1.90 o 
   3   5   6        0.46        0.37      0.51 o 
   4   5   6        5.82        7.88      1.12 o 
   5   5   6       64.59       71.05      3.21 o 
   6   5   6        0.42        0.73      1.26 o 
 -10   6   6       52.32       59.71      3.00 o 
  -9   6   6        0.00        3.61      1.50 o 
  -8   6   6       41.52       45.99      1.76 o 
  -7   6   6       29.70       32.90      2.97 o 
  -6   6   6       49.76       44.33      1.91 o 
  -5   6   6      594.89      559.39      9.92 o 
  -4   6   6      277.89      270.22      5.77 o 
  -3   6   6        0.00        4.81      1.50 o 
  -2   6   6      178.34      167.61      2.98 o 
  -1   6   6       11.94       10.77      0.84 o 
   0   6   6       37.91       33.85      1.45 o 
   1   6   6        8.86        9.26      1.83 o 
   2   6   6        8.26        6.89      1.47 o 
   3   6   6       11.16       13.13      1.11 o 
   4   6   6       64.82       72.61      3.96 o 
   5   6   6       83.82       95.08      5.59 o 
 -10   7   6       11.44       12.17      1.69 o 
  -9   7   6       14.72       21.11      1.40 o 
  -8   7   6      125.55      127.00      3.69 o 
  -7   7   6       40.97       47.55      2.20 o 
  -6   7   6       13.06       13.88      1.35 o 
  -5   7   6        5.59        5.46      1.04 o 
  -4   7   6        0.04       -0.40      0.50 o 
  -3   7   6       56.15       56.94      2.44 o 
  -2   7   6      323.87      307.69      5.76 o 
  -1   7   6      387.70      366.10      5.68 o 
   0   7   6      141.34      140.78      3.30 o 
   1   7   6       24.93       24.09      1.62 o 
   2   7   6        3.45        1.90      0.94 o 
   3   7   6       15.43       16.82      1.56 o 
   4   7   6        3.87        3.88      1.06 o 
   5   7   6        3.05        3.53      2.03 o 
  -9   8   6        5.71        7.15      1.15 o 
  -8   8   6       44.15       42.51      2.26 o 
  -7   8   6       56.89       53.00      2.57 o 
  -6   8   6       62.33       58.84      2.74 o 
  -5   8   6       23.92       22.69      1.83 o 
  -4   8   6      187.18      182.63      5.33 o 
  -3   8   6       18.11       17.79      1.74 o 
  -2   8   6      244.03      230.22      5.30 o 
  -1   8   6      108.05      106.62      3.46 o 
   0   8   6        3.65        3.80      0.82 o 
   1   8   6       78.10       72.28      3.56 o 
   2   8   6       44.58       49.33      2.44 o 
   3   8   6       41.97       45.21      2.45 o 
   4   8   6        0.61        0.50      1.24 o 
  -9   9   6        9.17       12.00      1.49 o 
  -8   9   6       14.85       16.22      1.66 o 
  -7   9   6       54.87       59.15      3.99 o 
  -6   9   6        1.53        2.95      0.99 o 
  -5   9   6       20.56       20.24      1.89 o 
  -4   9   6        1.33        0.11      0.72 o 
  -3   9   6       11.46       12.95      1.68 o 
  -2   9   6       13.93       15.64      1.52 o 
  -1   9   6      122.38      128.01      6.67 o 
   0   9   6        0.19        0.79      0.74 o 
   1   9   6       42.99       45.92      2.40 o 
   2   9   6       51.58       57.14      2.73 o 
   3   9   6        2.48        2.07      1.02 o 
  -8  10   6        0.07       -0.04      0.91 o 
  -7  10   6       34.71       36.32      2.57 o 
  -6  10   6        0.23       -0.37      0.84 o 
  -5  10   6        1.11        0.29      0.91 o 
  -4  10   6        9.78        9.05      1.56 o 
  -3  10   6       42.27       42.95      2.89 o 
  -2  10   6       72.87       75.39      3.66 o 
  -1  10   6      169.33      179.88      4.15 o 
   0  10   6        2.01        1.99      0.92 o 
   1  10   6        3.26        1.38      0.99 o 
   2  10   6        5.25        3.80      1.25 o 
  -6  11   6        0.68       -0.79      0.94 o 
  -5  11   6       49.08       47.79      3.11 o 
  -4  11   6       59.87       61.80      4.02 o 
  -3  11   6        6.29        5.06      1.47 o 
  -2  11   6       15.92       18.06      1.80 o 
  -1  11   6        8.11        6.31      2.51 o 
   0  11   6       36.25       34.94      2.07 o 
  -3 -11   7        4.64        3.01      1.24 o 
  -2 -11   7       47.27       49.61      3.84 o 
  -1 -11   7        8.23        6.27      1.55 o 
   0 -11   7       11.07       12.26      1.71 o 
   1 -11   7       37.00       41.24      4.27 o 
  -5 -10   7       11.86       16.94      2.66 o 
  -4 -10   7       12.15       13.68      1.69 o 
  -3 -10   7       17.83       13.15      1.60 o 
  -2 -10   7       17.71       20.14      1.84 o 
  -1 -10   7       40.35       43.94      2.87 o 
   0 -10   7      141.48      147.05      5.08 o 
   1 -10   7        2.15        1.32      0.92 o 
   2 -10   7        8.25        8.09      1.72 o 
   3 -10   7        0.07       -0.44      0.96 o 
  -6  -9   7       13.69       12.57      1.64 o 
  -5  -9   7        4.89        5.14      1.19 o 
  -4  -9   7        2.74        3.52      1.92 o 
  -3  -9   7        0.17       -0.45      0.76 o 
  -2  -9   7       32.75       38.52      2.30 o 
  -1  -9   7      255.25      273.40      8.89 o 
   0  -9   7        0.00        0.35      0.92 o 
   1  -9   7        9.68       10.64      1.20 o 
   2  -9   7        0.01        0.39      0.87 o 
   3  -9   7      143.57      150.26      4.84 o 
   4  -9   7       88.82       99.26      7.80 o 
  -7  -8   7        5.60       10.28      2.51 o 
  -6  -8   7        9.90        8.66      1.35 o 
  -5  -8   7       78.75       82.44      4.51 o 
  -4  -8   7       49.87       51.15      1.98 o 
  -3  -8   7        8.61        7.18      1.05 o 
  -2  -8   7      252.89      219.73      5.64 o 
  -1  -8   7       88.42       94.05      3.46 o 
   0  -8   7        1.11        2.68      0.78 o 
   1  -8   7       83.16       81.24      2.61 o 
   2  -8   7       61.91       57.81      4.08 o 
   3  -8   7       31.27       35.29      2.80 o 
   4  -8   7       13.06       12.50      3.10 o 
   5  -8   7        0.40        0.21      1.71 o 
  -8  -7   7       16.97       14.91      4.47 o 
  -7  -7   7       10.45        8.20      1.55 o 
  -6  -7   7       23.38       20.01      2.88 o 
  -5  -7   7       53.22       51.21      2.55 o 
  -4  -7   7        0.41       -0.13      0.49 o 
  -3  -7   7        0.03        0.18      0.54 o 
  -2  -7   7        7.25        6.65      1.03 o 
  -1  -7   7       17.16       20.20      1.43 o 
   0  -7   7       22.18       21.58      1.31 o 
   1  -7   7      675.10      644.23     10.42 o 
   2  -7   7      119.12      125.35      4.82 o 
   3  -7   7       46.41       47.54      2.93 o 
   4  -7   7      185.57      179.92      9.72 o 
   5  -7   7       47.52       44.66      4.81 o 
  -9  -6   7        6.90        7.79      1.64 o 
  -8  -6   7       68.04       67.56      5.10 o 
  -7  -6   7      123.51      126.52      4.80 o 
  -6  -6   7       25.84       23.14      2.12 o 
  -5  -6   7        0.02        0.07      0.68 o 
  -4  -6   7       16.60       12.04      1.43 o 
  -3  -6   7        8.58        6.72      0.83 o 
  -2  -6   7      170.51      167.66      3.41 o 
  -1  -6   7       97.31       89.41      2.24 o 
   0  -6   7       28.17       26.83      1.39 o 
   1  -6   7      189.65      184.98      7.49 o 
   2  -6   7        2.03        1.28      0.86 o 
   3  -6   7      155.84      165.35      7.43 o 
   4  -6   7       87.65       92.42      6.41 o 
   5  -6   7        1.54        2.24      1.60 o 
   6  -6   7       11.86       17.31      3.21 o 
  -9  -5   7        1.61        1.00      1.03 o 
  -8  -5   7       28.12       29.45      2.40 o 
  -7  -5   7      141.44      149.30      5.11 o 
  -6  -5   7        0.01       -0.16      0.78 o 
  -5  -5   7       14.98       10.19      1.28 o 
  -4  -5   7        7.24        6.35      0.94 o 
  -3  -5   7      176.99      151.95      3.09 o 
  -2  -5   7      170.04      150.36      3.09 o 
  -1  -5   7       93.46       82.54      1.84 o 
   0  -5   7      908.31      899.41     12.61 o 
   1  -5   7       24.10       25.95      1.49 o 
   2  -5   7      511.90      509.59     12.63 o 
   3  -5   7       29.34       29.55      2.18 o 
   4  -5   7        5.73        2.14      1.39 o 
   5  -5   7        3.05        3.53      1.82 o 
   6  -5   7       29.91       20.41      3.31 o 
 -10  -4   7       29.52       31.06      2.50 o 
  -9  -4   7       40.73       44.62      2.84 o 
  -8  -4   7        0.06       -0.65      0.80 o 
  -7  -4   7       23.65       25.93      2.59 o 
  -6  -4   7       41.52       43.99      3.04 o 
  -5  -4   7        6.91        7.05      1.24 o 
  -4  -4   7       30.97       31.20      1.55 o 
  -3  -4   7       39.22       44.27      1.39 o 
  -2  -4   7      133.36      127.46      2.72 o 
  -1  -4   7      555.71      529.36      6.38 o 
   0  -4   7        2.43        3.29      0.59 o 
   1  -4   7      416.77      410.64      7.40 o 
   2  -4   7      269.09      252.57      5.12 o 
   3  -4   7        0.18       -0.16      0.64 o 
   4  -4   7        8.93        6.94      2.03 o 
   5  -4   7        6.70        3.95      1.82 o 
   6  -4   7       26.59       27.24      3.63 o 
 -10  -3   7        4.18        5.67      1.59 o 
  -9  -3   7        0.10       -0.69      0.69 o 
  -8  -3   7       42.84       44.66      3.32 o 
  -7  -3   7       39.84       35.28      1.96 o 
  -6  -3   7       21.13       19.54      2.48 o 
  -5  -3   7      217.58      214.86      4.37 o 
  -4  -3   7       56.25       53.95      1.56 o 
  -3  -3   7       26.17       29.73      1.01 o 
  -2  -3   7        0.19        0.59      0.32 o 
  -1  -3   7        1.65        2.57      0.41 o 
   0  -3   7       15.89       19.73      0.83 o 
   1  -3   7      635.85      629.65     10.30 o 
   2  -3   7      167.46      147.39      4.74 o 
   3  -3   7        2.94        2.35      0.91 o 
   4  -3   7      171.21      168.28      8.33 o 
   5  -3   7      105.69      108.98      6.62 o 
   6  -3   7        0.10        0.75      1.28 o 
 -10  -2   7       30.75       29.32      2.22 o 
  -9  -2   7        3.48        3.58      0.91 o 
  -8  -2   7      120.05      118.28      3.51 o 
  -7  -2   7      245.61      237.57      5.84 o 
  -6  -2   7       53.35       54.30      3.82 o 
  -5  -2   7      354.08      366.88      5.80 o 
  -4  -2   7       20.40       20.32      0.99 o 
  -3  -2   7       99.98       90.21      1.75 o 
  -2  -2   7      144.24      142.17      2.30 o 
  -1  -2   7       85.39       76.25      1.60 o 
   0  -2   7       36.47       34.95      1.06 o 
   1  -2   7       79.24       74.20      2.36 o 
   2  -2   7      164.13      164.81      3.77 o 
   3  -2   7       64.48       59.43      2.92 o 
   4  -2   7      117.02      110.37      6.52 o 
   5  -2   7        9.24       10.36      2.46 o 
   6  -2   7        2.09        1.71      1.50 o 
   7  -2   7       16.60       16.13      3.31 o 
 -11  -1   7       20.27       18.21      2.03 o 
 -10  -1   7       26.71       29.74      1.81 o 
  -9  -1   7        7.26        8.41      2.03 o 
  -8  -1   7       99.69      110.18      3.38 o 
  -7  -1   7      166.52      172.55      6.05 o 
  -6  -1   7       89.24       93.17      2.32 o 
  -5  -1   7       50.09       52.32      2.73 o 
  -4  -1   7      213.64      206.35      3.40 o 
  -3  -1   7        0.13       -0.21      0.21 o 
  -2  -1   7       90.84       88.91      1.79 o 
  -1  -1   7       70.41       79.01      1.70 o 
   0  -1   7      114.75      107.91      2.08 o 
   1  -1   7      303.80      295.80      5.08 o 
   2  -1   7       47.89       50.63      1.96 o 
   3  -1   7      746.96      727.61     11.52 o 
   4  -1   7       10.55        9.10      1.44 o 
   5  -1   7       69.20       59.62      4.91 o 
   6  -1   7        2.61        3.74      1.82 o 
   7  -1   7       16.14       20.83      3.63 o 
 -11   0   7       54.30       57.04      2.36 o 
 -10   0   7       49.85       53.31      5.24 o 
  -9   0   7        4.19        4.71      0.83 o 
  -8   0   7       24.98       28.24      1.48 o 
  -7   0   7      235.19      242.43      4.62 o 
  -6   0   7      428.81      414.00      6.81 o 
  -5   0   7       30.82       24.57      1.24 o 
  -4   0   7      448.11      414.00      6.38 o 
  -3   0   7       83.25       83.29      2.29 o 
  -2   0   7      172.74      185.85      2.87 o 
  -1   0   7      406.95      406.89      5.29 o 
   0   0   7        9.14       13.92      0.98 o 
   1   0   7      292.39      275.14      4.74 o 
   2   0   7      300.79      286.21      5.65 o 
   3   0   7      268.50      263.24      5.21 o 
   4   0   7       96.94       91.26      3.95 o 
   5   0   7       23.89       27.78      3.63 o 
   6   0   7        7.23        6.52      2.35 o 
 -11   1   7        0.38        1.34      0.99 o 
 -10   1   7       11.46       11.04      1.47 o 
  -9   1   7        1.56        2.86      0.96 o 
  -8   1   7        3.76        1.79      0.54 o 
  -7   1   7      215.95      218.32      4.19 o 
  -6   1   7       48.94       47.10      1.75 o 
  -5   1   7        3.40        3.09      0.75 o 
  -4   1   7       44.32       36.72      1.60 o 
  -3   1   7        8.88        5.97      0.67 o 
  -2   1   7       67.50       65.86      1.57 o 
  -1   1   7      188.87      176.23      2.83 o 
   0   1   7       24.14       25.75      1.13 o 
   1   1   7       20.82       23.20      0.98 o 
   2   1   7       61.86       66.18      2.28 o 
   3   1   7      113.86      115.76      3.13 o 
   4   1   7       57.92       52.90      2.80 o 
   5   1   7       79.64       77.68      4.23 o 
   6   1   7        7.68        6.97      1.73 o 
 -11   2   7        0.94        1.45      0.98 o 
 -10   2   7      144.30      148.39      6.37 o 
  -9   2   7       25.08       25.89      1.80 o 
  -8   2   7        2.63        1.20      0.68 o 
  -7   2   7       19.97       19.06      1.39 o 
  -6   2   7       11.14        7.77      0.83 o 
  -5   2   7       35.60       30.16      1.46 o 
  -4   2   7     2302.13     2169.63     31.52 o 
  -3   2   7      804.64      809.24     11.29 o 
  -2   2   7       22.81       17.45      0.82 o 
  -1   2   7      157.14      160.41      2.69 o 
   0   2   7       32.96       31.86      1.23 o 
   1   2   7       43.98       43.74      1.67 o 
   2   2   7       39.57       43.92      1.86 o 
   3   2   7       22.28       23.42      1.34 o 
   4   2   7       10.52       10.02      1.32 o 
   5   2   7       82.76       88.84      5.45 o 
   6   2   7        2.96        4.47      2.30 o 
 -11   3   7        0.04        1.01      1.15 o 
 -10   3   7       10.03        8.71      1.50 o 
  -9   3   7        0.91        0.08      0.58 o 
  -8   3   7       22.37       17.41      1.49 o 
  -7   3   7        0.05        0.27      0.44 o 
  -6   3   7        2.07        0.27      0.46 o 
  -5   3   7      146.11      160.63      4.07 o 
  -4   3   7      205.12      202.16      6.66 o 
  -3   3   7       14.31       10.85      0.87 o 
  -2   3   7       35.50       31.46      1.08 o 
  -1   3   7       37.37       36.16      1.81 o 
   0   3   7       88.07       91.49      2.00 o 
   1   3   7       43.50       41.63      1.35 o 
   2   3   7       14.58       15.31      1.01 o 
   3   3   7        1.49        2.34      0.74 o 
   4   3   7       13.65       14.22      1.52 o 
   5   3   7       52.49       59.11      5.45 o 
   6   3   7       41.64       43.95      5.18 o 
 -11   4   7       22.55       21.40      1.68 o 
 -10   4   7        0.01       -0.09      0.71 o 
  -9   4   7       13.26       16.64      1.64 o 
  -8   4   7       21.62       25.64      1.98 o 
  -7   4   7       17.99       24.08      1.32 o 
  -6   4   7      267.68      241.38      5.04 o 
  -5   4   7       81.05       78.79      3.59 o 
  -4   4   7       17.63       19.76      1.33 o 
  -3   4   7     1099.39     1044.79     14.45 o 
  -2   4   7       78.31       72.26      2.40 o 
  -1   4   7      212.07      204.20      3.57 o 
   0   4   7        1.43        0.14      0.42 o 
   1   4   7      210.69      201.49      4.44 o 
   2   4   7      161.43      157.34      3.51 o 
   3   4   7        0.66        1.42      0.80 o 
   4   4   7        1.87        1.26      1.39 o 
   5   4   7       28.26       31.02      5.82 o 
 -10   5   7       41.34       40.35      2.51 o 
  -9   5   7       58.83       53.82      5.07 o 
  -8   5   7       70.90       53.64      2.08 o 
  -7   5   7      132.92      125.27      3.58 o 
  -6   5   7        1.44        0.38      0.51 o 
  -5   5   7      100.11      101.35      3.06 o 
  -4   5   7      122.08      127.15      3.56 o 
  -3   5   7      279.53      271.43      5.03 o 
  -2   5   7        2.52        3.32      0.52 o 
  -1   5   7      206.15      203.32      3.65 o 
   0   5   7       12.83       11.25      0.92 o 
   1   5   7       17.16       16.03      1.71 o 
   2   5   7       23.76       20.92      1.52 o 
   3   5   7       24.13       25.11      1.69 o 
   4   5   7        5.35        4.38      1.82 o 
   5   5   7        2.95        3.13      1.66 o 
 -10   6   7       19.76       18.51      3.15 o 
  -9   6   7       38.09       46.55      5.10 o 
  -8   6   7        0.48        0.89      0.64 o 
  -7   6   7       16.53       12.67      1.27 o 
  -6   6   7        1.20        0.39      0.64 o 
  -5   6   7        0.13        0.48      0.57 o 
  -4   6   7      168.78      167.49      4.38 o 
  -3   6   7      345.99      334.17      5.99 o 
  -2   6   7      100.93      101.68      2.51 o 
  -1   6   7      828.93      817.26     10.83 o 
   0   6   7      402.02      386.51      6.06 o 
   1   6   7       10.86        9.15      1.14 o 
   2   6   7       54.37       48.21      2.44 o 
   3   6   7        2.62        2.18      0.90 o 
   4   6   7        3.43        2.46      1.71 o 
 -10   7   7       19.69       19.27      1.47 o 
  -9   7   7       72.74       68.76      2.91 o 
  -8   7   7       16.87       15.89      2.26 o 
  -7   7   7      210.78      196.03      5.32 o 
  -6   7   7       59.69       57.37      2.66 o 
  -5   7   7       58.30       57.02      2.71 o 
  -4   7   7        9.82       11.51      1.42 o 
  -3   7   7       29.34       28.30      2.03 o 
  -2   7   7       29.44       27.49      1.71 o 
  -1   7   7      263.33      260.49      4.82 o 
   0   7   7        2.23        4.04      0.78 o 
   1   7   7        6.35        5.42      1.02 o 
   2   7   7       34.33       39.31      3.45 o 
   3   7   7       44.77       55.78      2.63 o 
   4   7   7        0.01       -0.11      1.39 o 
  -9   8   7       23.09       27.80      2.00 o 
  -8   8   7        5.66        6.81      1.21 o 
  -7   8   7       59.91       57.04      2.80 o 
  -6   8   7        1.34        0.94      0.80 o 
  -5   8   7      102.80      101.45      3.87 o 
  -4   8   7       10.72        8.59      1.39 o 
  -3   8   7      233.73      223.87      6.35 o 
  -2   8   7      370.81      372.23      7.53 o 
  -1   8   7        6.49        7.39      0.88 o 
   0   8   7      167.97      170.59      4.59 o 
   1   8   7        0.00        0.17      0.75 o 
   2   8   7       94.44       96.06      3.52 o 
   3   8   7       11.17       10.00      1.46 o 
  -8   9   7       40.85       40.46      4.40 o 
  -7   9   7        4.85        3.93      1.15 o 
  -6   9   7       68.64       74.13      3.43 o 
  -5   9   7       37.62       33.19      3.64 o 
  -4   9   7      338.29      330.93      8.97 o 
  -3   9   7       16.20       13.91      1.81 o 
  -2   9   7        7.91        7.38      1.21 o 
  -1   9   7       11.14       11.50      1.09 o 
   0   9   7      110.10      117.47      3.72 o 
   1   9   7       21.50       26.19      1.90 o 
   2   9   7        0.03       -0.80      0.85 o 
  -7  10   7        4.45        4.21      1.32 o 
  -6  10   7       15.35       16.68      2.42 o 
  -5  10   7        1.72        1.49      1.00 o 
  -4  10   7       56.20       54.58      3.31 o 
  -3  10   7        4.35        3.99      1.55 o 
  -2  10   7       14.88       14.68      1.67 o 
  -1  10   7        7.08        9.21      1.84 o 
   0  10   7      187.80      200.57      8.09 o 
  -5  11   7       13.19       13.50      2.30 o 
  -4  11   7       27.41       23.96      3.61 o 
  -3  11   7       55.63       55.39      3.55 o 
  -2  11   7       22.22       23.54      2.28 o 
  -4 -10   8       25.95       29.48      2.57 o 
  -3 -10   8        6.59        3.08      1.21 o 
  -2 -10   8        6.34        5.06      1.49 o 
  -1 -10   8       22.82       21.06      4.59 o 
   0 -10   8       30.19       28.11      3.26 o 
   1 -10   8       27.21       26.50      3.42 o 
  -6  -9   8        3.21        2.77      1.22 o 
  -5  -9   8        5.42        2.61      1.57 o 
  -4  -9   8       13.65       15.82      1.55 o 
  -3  -9   8        8.38       11.70      1.49 o 
  -2  -9   8        1.01        1.93      1.00 o 
  -1  -9   8       47.91       51.17      6.84 o 
   0  -9   8       83.38       79.35      7.48 o 
   1  -9   8        0.23        0.48      0.92 o 
   2  -9   8        9.63       11.05      1.87 o 
   3  -9   8       25.12       34.19      2.90 o 
  -7  -8   8       51.08       45.53      3.18 o 
  -6  -8   8        0.35        0.63      0.89 o 
  -5  -8   8       41.60       43.24      2.99 o 
  -4  -8   8        7.39        9.53      1.12 o 
  -3  -8   8       23.12       27.76      1.93 o 
  -2  -8   8        0.04        0.65      0.83 o 
  -1  -8   8       29.02       27.22      2.88 o 
   0  -8   8       25.45       27.37      2.72 o 
   1  -8   8       23.60       26.06      1.87 o 
   2  -8   8       89.57       90.60      4.21 o 
   3  -8   8        1.31        0.81      1.66 o 
   4  -8   8       12.30        8.33      2.78 o 
  -8  -7   8        6.57        4.96      1.82 o 
  -7  -7   8       92.87       90.30      4.33 o 
  -6  -7   8        1.53        0.94      0.99 o 
  -5  -7   8        0.55        0.22      0.83 o 
  -4  -7   8      173.07      163.36      3.70 o 
  -3  -7   8      164.74      159.60      3.75 o 
  -2  -7   8       22.39       21.27      1.65 o 
  -1  -7   8       21.48       20.19      1.70 o 
   0  -7   8       32.62       34.20      3.58 o 
   1  -7   8       23.69       24.35      1.47 o 
   2  -7   8       10.62        7.01      1.46 o 
   3  -7   8        4.77        8.48      2.78 o 
   4  -7   8       14.95       19.12      3.63 o 
  -9  -6   8        6.97        0.43      2.35 o 
  -8  -6   8        1.81        1.64      1.08 o 
  -7  -6   8      112.09      121.93      4.86 o 
  -6  -6   8       28.88       29.92      2.44 o 
  -5  -6   8       38.69       35.13      2.17 o 
  -4  -6   8       99.45       95.35      2.56 o 
  -3  -6   8       29.74       28.46      1.51 o 
  -2  -6   8       21.46       20.34      2.04 o 
  -1  -6   8      164.25      160.92      5.93 o 
   0  -6   8      102.86      107.22      3.13 o 
   1  -6   8      187.75      179.04      6.28 o 
   2  -6   8       35.91       32.10      2.03 o 
   3  -6   8       45.00       45.26      2.92 o 
   4  -6   8       11.94       16.03      3.21 o 
   5  -6   8       45.26       57.05      5.56 o 
  -9  -5   8       36.29       44.42      4.16 o 
  -8  -5   8       85.92       85.01      4.04 o 
  -7  -5   8        0.32        1.14      1.02 o 
  -6  -5   8      164.83      160.26     11.71 o 
  -5  -5   8        4.22        2.34      0.90 o 
  -4  -5   8        2.73        2.07      0.54 o 
  -3  -5   8       28.00       27.36      1.49 o 
  -2  -5   8       61.87       59.35      1.91 o 
  -1  -5   8      391.47      378.46      6.40 o 
   0  -5   8       39.01       35.70      1.81 o 
   1  -5   8       50.72       51.99      2.31 o 
   2  -5   8      268.15      264.59      7.14 o 
   3  -5   8       58.95       55.98      3.05 o 
   4  -5   8       33.41       35.69      4.06 o 
   5  -5   8       13.77       19.45      3.31 o 
 -10  -4   8       14.83       21.58      2.30 o 
  -9  -4   8      132.79      138.04      5.25 o 
  -8  -4   8       64.40       65.90      3.49 o 
  -7  -4   8       10.34       10.40      1.63 o 
  -6  -4   8      155.04      156.92      5.24 o 
  -5  -4   8       90.20       89.41      3.73 o 
  -4  -4   8      280.42      256.05      5.20 o 
  -3  -4   8      191.69      177.54      3.81 o 
  -2  -4   8        0.04        0.43      0.49 o 
  -1  -4   8       35.21       36.00      1.49 o 
   0  -4   8       12.35       10.37      1.10 o 
   1  -4   8       61.43       62.34      2.65 o 
   2  -4   8        2.11        1.53      0.74 o 
   3  -4   8       45.98       44.05      2.69 o 
   4  -4   8        3.00        2.99      1.71 o 
   5  -4   8       82.14       86.22      6.30 o 
 -10  -3   8        0.00       -0.37      0.91 o 
  -9  -3   8        2.75        2.56      1.07 o 
  -8  -3   8        7.80        5.36      1.28 o 
  -7  -3   8      101.39       99.65      3.36 o 
  -6  -3   8       67.10       70.16      2.72 o 
  -5  -3   8        1.62        1.29      0.69 o 
  -4  -3   8      184.98      170.91      3.48 o 
  -3  -3   8      318.89      303.80      4.48 o 
  -2  -3   8      146.05      133.50      2.58 o 
  -1  -3   8      257.17      243.02      3.80 o 
   0  -3   8      537.55      505.94      9.07 o 
   1  -3   8      226.07      220.64      4.81 o 
   2  -3   8      190.90      182.23      4.50 o 
   3  -3   8        6.74        7.28      1.32 o 
   4  -3   8       14.15       11.33      2.46 o 
   5  -3   8       25.39       31.95      3.95 o 
   6  -3   8       30.83       34.94      4.27 o 
 -10  -2   8        0.25        0.15      0.95 o 
  -9  -2   8        0.03        0.37      0.69 o 
  -8  -2   8       24.27       22.88      2.05 o 
  -7  -2   8        4.38        5.50      0.96 o 
  -6  -2   8      532.63      517.88      9.51 o 
  -5  -2   8       54.24       44.87      1.87 o 
  -4  -2   8       77.91       80.51      2.20 o 
  -3  -2   8        2.04        1.11      0.41 o 
  -2  -2   8      134.51      129.90      2.48 o 
  -1  -2   8      131.82      116.02      2.19 o 
   0  -2   8        6.96       10.01      0.84 o 
   1  -2   8        5.09        3.01      0.77 o 
   2  -2   8        1.00        1.32      0.68 o 
   3  -2   8      104.58       96.84      7.43 o 
   4  -2   8       33.76       34.79      2.51 o 
   5  -2   8        0.83        3.10      1.71 o 
   6  -2   8       68.27       88.14      6.62 o 
 -10  -1   8       70.12       67.42      2.80 o 
  -9  -1   8       22.98       24.08      1.70 o 
  -8  -1   8        0.07        0.18      0.61 o 
  -7  -1   8      115.15      117.15      3.46 o 
  -6  -1   8        3.67        2.79      0.65 o 
  -5  -1   8      617.47      598.75      9.88 o 
  -4  -1   8       23.67       24.76      1.20 o 
  -3  -1   8       65.15       63.51      1.54 o 
  -2  -1   8      107.26      103.43      3.85 o 
  -1  -1   8       29.36       26.20      1.23 o 
   0  -1   8        6.70        9.70      0.71 o 
   1  -1   8       98.73       87.68      2.73 o 
   2  -1   8       50.25       46.57      3.77 o 
   3  -1   8       67.57       71.65      2.39 o 
   4  -1   8       24.81       24.09      2.18 o 
   5  -1   8        2.10        0.53      1.39 o 
   6  -1   8       33.34       37.39      4.59 o 
 -11   0   8        0.10        0.45      0.76 o 
 -10   0   8       76.11       80.57      2.89 o 
  -9   0   8       31.37       30.81      2.25 o 
  -8   0   8       16.87       17.95      1.36 o 
  -7   0   8        1.62        3.53      0.72 o 
  -6   0   8       77.66       78.38      2.40 o 
  -5   0   8      850.54      819.51     13.34 o 
  -4   0   8      457.08      442.29      7.05 o 
  -3   0   8       58.90       56.63      1.40 o 
  -2   0   8       57.86       56.72      2.18 o 
  -1   0   8      432.39      403.50      5.90 o 
   0   0   8      171.83      172.18      2.98 o 
   1   0   8       46.41       56.53      2.82 o 
   2   0   8        0.95        0.74      0.66 o 
   3   0   8        9.55       13.52      1.20 o 
   4   0   8       41.92       40.95      3.53 o 
   5   0   8        2.80        5.13      2.24 o 
   6   0   8        1.60        0.32      1.71 o 
 -11   1   8        8.08        5.66      1.30 o 
 -10   1   8       20.71       15.39      1.80 o 
  -9   1   8      100.73      106.88      3.90 o 
  -8   1   8       12.12       13.79      1.19 o 
  -7   1   8       24.67       23.05      1.61 o 
  -6   1   8       22.17       18.53      1.76 o 
  -5   1   8        9.46       10.09      1.04 o 
  -4   1   8      131.65      135.58      4.46 o 
  -3   1   8        1.46        1.07      0.50 o 
  -2   1   8        1.35        1.19      0.39 o 
  -1   1   8      397.89      354.14      5.33 o 
   0   1   8      512.48      519.06      7.08 o 
   1   1   8      112.06      104.74      3.25 o 
   2   1   8       44.65       44.45      2.37 o 
   3   1   8       12.06       10.90      1.16 o 
   4   1   8       58.61       63.84      3.46 o 
   5   1   8        0.08       -1.39      1.39 o 
 -11   2   8       21.80       24.10      2.17 o 
 -10   2   8        0.78        0.27      0.63 o 
  -9   2   8       88.90       91.03      3.01 o 
  -8   2   8       22.60       25.05      1.37 o 
  -7   2   8        0.04       -0.45      0.45 o 
  -6   2   8       14.34       17.09      1.53 o 
  -5   2   8      108.32      100.56      2.95 o 
  -4   2   8      126.72      117.10      3.28 o 
  -3   2   8     1762.26     1658.00     21.90 o 
  -2   2   8       43.80       43.51      1.36 o 
  -1   2   8       56.43       51.24      1.86 o 
   0   2   8      157.00      146.40      2.98 o 
   1   2   8       17.81       21.78      1.22 o 
   2   2   8        3.88        2.03      0.79 o 
   3   2   8       32.18       37.61      3.75 o 
   4   2   8       20.99       23.58      2.28 o 
   5   2   8        0.85        0.78      1.87 o 
 -11   3   8       45.62       40.21      3.66 o 
 -10   3   8       11.17        8.75      1.33 o 
  -9   3   8       44.10       33.65      1.63 o 
  -8   3   8        0.57        0.09      0.53 o 
  -7   3   8       43.40       41.59      3.56 o 
  -6   3   8      265.76      275.59      7.12 o 
  -5   3   8       43.32       47.61      2.05 o 
  -4   3   8        3.28        2.88      0.74 o 
  -3   3   8       92.66       89.83      2.55 o 
  -2   3   8      155.15      143.93      2.77 o 
  -1   3   8       41.57       35.99      1.36 o 
   0   3   8      165.41      176.13      3.40 o 
   1   3   8       54.46       54.53      2.19 o 
   2   3   8       15.19       16.44      2.08 o 
   3   3   8       32.07       31.64      1.73 o 
   4   3   8        0.12        0.55      0.89 o 
   5   3   8        0.34        0.95      0.98 o 
 -10   4   8        9.83        9.73      1.39 o 
  -9   4   8        7.16        6.78      0.94 o 
  -8   4   8        0.29        1.49      0.68 o 
  -7   4   8       49.13       49.72      2.22 o 
  -6   4   8      356.73      337.55      6.78 o 
  -5   4   8       69.99       60.81      2.77 o 
  -4   4   8      368.64      352.83      7.11 o 
  -3   4   8       16.34       14.58      1.10 o 
  -2   4   8      858.92      826.05     10.69 o 
  -1   4   8        2.26        1.36      0.50 o 
   0   4   8       43.18       45.86      1.64 o 
   1   4   8        9.29       11.23      1.82 o 
   2   4   8        3.09        2.62      1.06 o 
   3   4   8       34.65       32.60      2.34 o 
   4   4   8       50.35       53.74      4.38 o 
 -10   5   8        3.17        4.32      0.86 o 
  -9   5   8        5.04        6.38      1.19 o 
  -8   5   8       85.97       82.71      2.94 o 
  -7   5   8        8.65        6.94      1.08 o 
  -6   5   8        6.61        6.11      1.03 o 
  -5   5   8       31.60       29.59      1.89 o 
  -4   5   8        0.45        0.30      0.58 o 
  -3   5   8       14.73       14.66      1.18 o 
  -2   5   8      117.11      125.69      2.74 o 
  -1   5   8        0.03       -0.07      0.47 o 
   0   5   8       17.12       17.63      1.25 o 
   1   5   8       61.29       64.83      2.59 o 
   2   5   8       16.54       16.47      1.46 o 
   3   5   8      133.50      140.22      8.81 o 
   4   5   8       25.45       28.95      3.53 o 
 -10   6   8        6.15       10.17      1.53 o 
  -9   6   8       37.40       36.95      2.07 o 
  -8   6   8      155.04      148.14      6.28 o 
  -7   6   8        0.37       -0.28      0.65 o 
  -6   6   8        5.98        5.85      1.21 o 
  -5   6   8      122.31      116.07      3.94 o 
  -4   6   8        3.49        3.58      0.96 o 
  -3   6   8      293.05      275.06      5.85 o 
  -2   6   8       28.60       29.03      1.22 o 
  -1   6   8       20.61       23.85      1.46 o 
   0   6   8       74.14       63.58      2.53 o 
   1   6   8       58.09       58.29      2.51 o 
   2   6   8        9.09        6.89      1.17 o 
   3   6   8       10.72       11.64      1.70 o 
  -9   7   8       19.44       27.08      2.31 o 
  -8   7   8        5.14        4.26      1.09 o 
  -7   7   8        8.26        7.61      1.28 o 
  -6   7   8      165.76      160.16      9.47 o 
  -5   7   8       76.02       67.04      3.14 o 
  -4   7   8        0.28        0.59      0.75 o 
  -3   7   8       13.38       16.22      1.43 o 
  -2   7   8      174.35      170.90      4.52 o 
  -1   7   8       22.43       25.55      1.39 o 
   0   7   8       24.28       23.34      1.67 o 
   1   7   8       33.91       39.69      2.17 o 
   2   7   8        3.73        3.17      1.03 o 
   3   7   8       14.53       15.96      2.00 o 
  -9   8   8        4.09        4.28      1.49 o 
  -8   8   8       31.89       34.94      2.38 o 
  -7   8   8       17.07       17.33      1.79 o 
  -6   8   8       36.28       34.08      2.74 o 
  -5   8   8        6.20        4.05      1.15 o 
  -4   8   8       82.83       77.61      3.50 o 
  -3   8   8      254.20      255.55      8.47 o 
  -2   8   8        4.39        6.84      1.19 o 
  -1   8   8      115.96      122.61      4.19 o 
   0   8   8        2.77        2.93      0.92 o 
   1   8   8       62.06       60.33      2.70 o 
   2   8   8        7.80        8.50      1.39 o 
  -8   9   8       94.26      103.96      5.49 o 
  -7   9   8       12.58       10.47      1.62 o 
  -6   9   8        0.59        0.70      0.97 o 
  -5   9   8       40.85       42.23      2.83 o 
  -4   9   8        9.61        6.35      2.18 o 
  -3   9   8       26.10       30.52      3.48 o 
  -2   9   8        3.30        3.74      1.05 o 
  -1   9   8       43.58       41.07      2.08 o 
   0   9   8       26.36       26.51      1.87 o 
   1   9   8       38.64       46.75      2.47 o 
  -6  10   8       65.93       61.13      4.41 o 
  -5  10   8      182.07      176.55      6.10 o 
  -4  10   8       17.47       15.55      2.33 o 
  -3  10   8       21.44       18.24      2.22 o 
  -2  10   8       14.57       19.53      2.11 o 
  -1  10   8        9.19       13.05      2.94 o 
  -2 -10   9       19.18       21.68      4.11 o 
  -1 -10   9       23.05       20.24      2.19 o 
  -5  -9   9       54.99       61.58      8.55 o 
  -4  -9   9       16.85       19.17      1.71 o 
  -3  -9   9       13.91       19.53      1.81 o 
  -2  -9   9        7.12        7.55      1.64 o 
  -1  -9   9        5.12        7.18      1.54 o 
   0  -9   9        3.75        4.22      1.32 o 
   1  -9   9        6.15        9.72      2.35 o 
  -6  -8   9       57.33       53.94      4.40 o 
  -5  -8   9        6.13        5.02      1.42 o 
  -4  -8   9        9.57        8.09      1.23 o 
  -3  -8   9       21.22       17.06      1.91 o 
  -2  -8   9       65.18       62.53      3.34 o 
  -1  -8   9        7.34        6.84      1.51 o 
   0  -8   9        1.61        2.16      1.18 o 
   1  -8   9       45.04       45.52      2.63 o 
   2  -8   9       11.51        8.01      2.24 o 
  -7  -7   9        0.01       -0.03      1.05 o 
  -6  -7   9       17.21       19.86      2.30 o 
  -5  -7   9        1.35        4.72      1.18 o 
  -4  -7   9        0.92        0.90      0.69 o 
  -3  -7   9       45.82       47.46      2.50 o 
  -2  -7   9        6.92        6.84      3.04 o 
  -1  -7   9        8.48        6.97      1.82 o 
   0  -7   9        2.27        2.72      1.10 o 
   1  -7   9        7.72        6.13      1.60 o 
   2  -7   9        0.05        1.50      1.28 o 
   3  -7   9        0.95        2.06      1.26 o 
  -8  -6   9        0.12       -0.39      1.02 o 
  -7  -6   9       60.27       51.78      3.43 o 
  -6  -6   9       77.91       84.93      4.10 o 
  -5  -6   9      250.05      233.22      6.91 o 
  -4  -6   9        5.14        3.17      0.82 o 
  -3  -6   9       17.26       21.25      1.37 o 
  -2  -6   9        0.13        0.51      0.69 o 
  -1  -6   9       10.30        8.67      2.24 o 
   0  -6   9       18.96       16.85      1.79 o 
   1  -6   9       12.70       15.07      1.59 o 
   2  -6   9        0.57        0.64      0.97 o 
   3  -6   9       16.26       16.16      2.24 o 
   4  -6   9       31.76       26.60      4.17 o 
  -9  -5   9       23.60       23.94      2.55 o 
  -8  -5   9        0.09       -0.35      1.00 o 
  -7  -5   9       33.62       38.08      2.91 o 
  -6  -5   9      181.58      174.85      5.97 o 
  -5  -5   9        1.04        1.50      1.05 o 
  -4  -5   9       11.93        9.65      1.09 o 
  -3  -5   9       25.65       23.08      1.32 o 
  -2  -5   9       92.28       92.88      2.70 o 
  -1  -5   9       27.75       28.51      1.96 o 
   0  -5   9       10.04       11.94      1.51 o 
   1  -5   9        7.04        4.74      1.20 o 
   2  -5   9        1.64        1.22      0.76 o 
   3  -5   9        8.68        9.90      1.69 o 
   4  -5   9       30.84       38.68      4.59 o 
  -9  -4   9        1.56        2.03      1.25 o 
  -8  -4   9       14.01       15.37      2.03 o 
  -7  -4   9      124.33      128.16      4.98 o 
  -6  -4   9       71.42       61.07      3.31 o 
  -5  -4   9       16.76       18.76      1.62 o 
  -4  -4   9        2.98        1.90      0.76 o 
  -3  -4   9      892.32      870.76     11.43 o 
  -2  -4   9      416.42      406.67      6.41 o 
  -1  -4   9        0.02        0.91      0.80 o 
   0  -4   9      110.03      103.72      4.00 o 
   1  -4   9       59.10       60.67      2.55 o 
   2  -4   9       25.54       27.73      1.70 o 
   3  -4   9        4.43        3.72      1.34 o 
   4  -4   9        5.27        6.35      2.46 o 
 -10  -3   9       12.21       10.80      1.88 o 
  -9  -3   9       26.98       21.34      2.25 o 
  -8  -3   9       59.56       55.32      2.71 o 
  -7  -3   9        1.48        1.02      0.75 o 
  -6  -3   9       13.92       19.43      1.61 o 
  -5  -3   9      259.53      252.68      7.20 o 
  -4  -3   9       56.44       52.39      1.92 o 
  -3  -3   9        1.60        1.28      0.48 o 
  -2  -3   9        2.56        1.65      0.54 o 
  -1  -3   9        4.64        6.72      1.26 o 
   0  -3   9       21.55       25.00      2.62 o 
   1  -3   9       86.27       95.53      3.21 o 
   2  -3   9       44.50       48.07      2.20 o 
   3  -3   9       16.56       19.80      2.83 o 
   4  -3   9        0.73        1.07      1.06 o 
   5  -3   9        4.26        2.78      2.03 o 
 -10  -2   9        0.09        0.80      0.90 o 
  -9  -2   9        0.01        0.39      1.00 o 
  -8  -2   9        1.68        1.79      0.78 o 
  -7  -2   9        1.83        1.03      0.91 o 
  -6  -2   9        2.59        3.73      0.87 o 
  -5  -2   9      610.80      591.26      9.71 o 
  -4  -2   9      476.46      447.87      9.10 o 
  -3  -2   9        0.36        0.33      0.43 o 
  -2  -2   9     1232.66     1123.66     16.71 o 
  -1  -2   9      163.00      178.84      3.22 o 
   0  -2   9        0.35        1.08      0.81 o 
   1  -2   9        2.18        2.79      1.06 o 
   2  -2   9        1.42       -0.49      0.61 o 
   3  -2   9        8.13        8.16      1.51 o 
   4  -2   9       27.82       36.93      2.72 o 
   5  -2   9        8.49       10.15      2.78 o 
 -10  -1   9        5.75        6.53      1.21 o 
  -9  -1   9       14.65       13.74      1.50 o 
  -8  -1   9      187.58      182.84      4.86 o 
  -7  -1   9        1.57        0.74      0.68 o 
  -6  -1   9        3.84        4.64      0.88 o 
  -5  -1   9        3.59        5.91      0.89 o 
  -4  -1   9        0.43        0.61      0.51 o 
  -3  -1   9      340.90      334.93      4.88 o 
  -2  -1   9      114.27      112.00      2.37 o 
  -1  -1   9       41.47       43.99      1.53 o 
   0  -1   9       15.44       10.82      1.38 o 
   1  -1   9       22.71       20.30      1.56 o 
   2  -1   9       58.32       55.54      2.79 o 
   3  -1   9        6.31       11.19      1.62 o 
   4  -1   9       39.99       41.87      2.93 o 
   5  -1   9        7.17        4.81      2.24 o 
 -10   0   9        0.03        0.09      0.71 o 
  -9   0   9       90.16       99.65      5.57 o 
  -8   0   9       81.65       85.24      3.84 o 
  -7   0   9      104.44      103.35      3.31 o 
  -6   0   9      362.74      347.88      6.51 o 
  -5   0   9       25.15       24.59      1.48 o 
  -4   0   9      618.66      580.79      9.05 o 
  -3   0   9      122.57      115.55      2.39 o 
  -2   0   9        0.45       -0.30      0.38 o 
  -1   0   9       11.10        7.22      0.85 o 
   0   0   9      276.75      227.04      6.43 o 
   1   0   9      239.78      222.95      6.78 o 
   2   0   9       51.53       56.88      2.44 o 
   3   0   9        0.42        0.37      0.74 o 
   4   0   9       10.63       10.49      2.67 o 
   5   0   9       18.10       21.26      3.85 o 
 -10   1   9       26.84       24.33      1.73 o 
  -9   1   9       43.94       44.37      2.18 o 
  -8   1   9      112.48      114.06      3.49 o 
  -7   1   9      167.38      159.52      5.16 o 
  -6   1   9      287.26      280.13      6.01 o 
  -5   1   9        2.71        1.89      0.69 o 
  -4   1   9       16.09       13.82      1.25 o 
  -3   1   9        2.99        1.97      0.47 o 
  -2   1   9       13.09       13.06      0.86 o 
  -1   1   9        5.53       10.16      1.12 o 
   0   1   9       52.03       49.20      2.53 o 
   1   1   9       41.36       56.81      3.58 o 
   2   1   9       33.35       33.44      2.30 o 
   3   1   9       15.31       15.33      1.44 o 
   4   1   9       12.46       12.56      1.84 o 
 -10   2   9       16.09       13.49      1.34 o 
  -9   2   9        0.00        0.10      0.65 o 
  -8   2   9       13.14       12.50      1.46 o 
  -7   2   9        2.03        2.15      0.97 o 
  -6   2   9        2.17        2.40      0.80 o 
  -5   2   9      289.04      263.81      5.79 o 
  -4   2   9       26.48       22.43      1.52 o 
  -3   2   9       19.23       17.84      1.23 o 
  -2   2   9      435.28      427.68      6.32 o 
  -1   2   9      283.33      241.48      6.06 o 
   0   2   9        1.56        1.75      0.71 o 
   1   2   9       84.41       70.79      4.33 o 
   2   2   9       65.92       65.28      3.24 o 
   3   2   9       10.94       17.43      1.77 o 
   4   2   9        3.92        4.27      1.82 o 
 -10   3   9       20.93       20.26      1.51 o 
  -9   3   9       12.24       12.44      1.28 o 
  -8   3   9      141.18      135.45      5.11 o 
  -7   3   9       20.03       24.09      1.73 o 
  -6   3   9       15.73       16.43      1.36 o 
  -5   3   9      389.35      383.78      8.14 o 
  -4   3   9       28.76       25.90      1.68 o 
  -3   3   9        7.31        6.72      0.91 o 
  -2   3   9       39.72       42.60      2.34 o 
  -1   3   9       41.68       43.03      2.71 o 
   0   3   9        1.44        1.88      0.68 o 
   1   3   9      166.28      162.52      5.40 o 
   2   3   9       25.41       21.50      2.04 o 
   3   3   9        8.46       15.43      1.70 o 
   4   3   9        8.32        8.44      2.24 o 
 -10   4   9       39.71       50.66      2.33 o 
  -9   4   9        4.24        2.74      0.88 o 
  -8   4   9       43.95       45.66      2.29 o 
  -7   4   9       15.27       15.64      1.48 o 
  -6   4   9       15.79       16.27      2.27 o 
  -5   4   9      282.25      271.77      6.67 o 
  -4   4   9       30.02       30.20      2.01 o 
  -3   4   9      494.48      469.57      8.50 o 
  -2   4   9       31.93       29.37      1.61 o 
  -1   4   9      106.59      104.55      2.68 o 
   0   4   9        2.76        1.38      0.69 o 
   1   4   9       68.20       64.49      2.59 o 
   2   4   9        0.03        0.45      0.95 o 
   3   4   9        3.88        5.03      1.36 o 
 -10   5   9       14.22       19.06      1.75 o 
  -9   5   9       23.37       27.22      1.92 o 
  -8   5   9      121.30      116.78      3.98 o 
  -7   5   9      229.42      234.15      6.13 o 
  -6   5   9        2.00        2.76      0.89 o 
  -5   5   9      218.16      211.67      6.58 o 
  -4   5   9      151.63      154.21      4.78 o 
  -3   5   9        2.35        2.02      0.75 o 
  -2   5   9        0.57        0.32      0.45 o 
  -1   5   9       15.83       16.37      1.12 o 
   0   5   9       24.01       25.59      3.04 o 
   1   5   9       45.80       51.63      2.40 o 
   2   5   9      122.65      127.70      4.85 o 
   3   5   9        6.10        7.93      1.71 o 
  -9   6   9       26.36       32.68      3.00 o 
  -8   6   9       11.80       13.70      1.56 o 
  -7   6   9       76.63       76.10      3.28 o 
  -6   6   9       24.46       26.89      3.24 o 
  -5   6   9       32.36       28.68      2.11 o 
  -4   6   9       95.35       89.94      3.67 o 
  -3   6   9       11.60        9.09      1.19 o 
  -2   6   9       49.40       45.57      2.12 o 
  -1   6   9       73.94       71.96      2.39 o 
   0   6   9        1.01        1.61      0.78 o 
   1   6   9       79.45       81.46      5.60 o 
   2   6   9       57.37       58.29      3.25 o 
  -9   7   9       33.75       38.36      2.45 o 
  -8   7   9        8.93       10.35      1.52 o 
  -7   7   9       54.83       54.15      2.89 o 
  -6   7   9        6.40        6.05      1.26 o 
  -5   7   9       14.39       16.46      1.83 o 
  -4   7   9       29.90       26.69      2.25 o 
  -3   7   9       15.99       12.76      1.41 o 
  -2   7   9        2.27        2.51      0.86 o 
  -1   7   9       11.90       10.11      1.60 o 
   0   7   9        5.45        7.42      1.22 o 
   1   7   9        2.22        0.90      0.90 o 
  -8   8   9        8.88        6.70      1.44 o 
  -7   8   9       40.56       37.68      4.87 o 
  -6   8   9       46.58       52.33      3.04 o 
  -5   8   9        0.14        0.31      0.87 o 
  -4   8   9       70.06       70.10      3.55 o 
  -3   8   9        0.24        0.76      0.81 o 
  -2   8   9        2.27        0.36      0.84 o 
  -1   8   9       16.10       17.56      1.70 o 
   0   8   9       30.49       32.27      2.04 o 
  -7   9   9       10.97        9.66      1.69 o 
  -6   9   9       16.61       16.97      2.06 o 
  -5   9   9      158.06      170.66      8.02 o 
  -4   9   9      102.95      108.86      4.60 o 
  -3   9   9        8.00        8.13      1.34 o 
  -2   9   9       18.90       16.54      1.89 o 
  -1   9   9        8.93        8.97      1.93 o 
  -3  -9  10       12.09       14.79      2.00 o 
  -2  -9  10        0.45       -0.18      1.15 o 
  -1  -9  10        4.36        7.14      2.03 o 
  -5  -8  10      165.61      190.21     14.96 o 
  -4  -8  10       40.76       42.61      2.65 o 
  -3  -8  10        0.15       -0.27      1.10 o 
  -2  -8  10        3.78        2.20      2.03 o 
  -1  -8  10        0.88        0.91      1.34 o 
   0  -8  10        3.16        2.01      1.23 o 
   1  -8  10       11.32       12.46      1.67 o 
  -7  -7  10        8.87        5.45      2.99 o 
  -6  -7  10        5.93        3.05      1.20 o 
  -5  -7  10        3.70        2.84      1.24 o 
  -4  -7  10      102.97      108.89      3.59 o 
  -3  -7  10        8.31        8.67      1.58 o 
  -2  -7  10       22.37       24.21      2.23 o 
  -1  -7  10       56.46       63.80      4.70 o 
   0  -7  10       14.76       12.86      1.73 o 
   1  -7  10       39.96       41.01      4.33 o 
   2  -7  10       19.70       28.74      3.31 o 
  -7  -6  10        4.86        9.00      1.81 o 
  -6  -6  10       51.58       54.41      4.29 o 
  -5  -6  10       76.97       80.19      3.43 o 
  -4  -6  10      202.68      200.40      4.78 o 
  -3  -6  10        1.94        3.83      1.05 o 
  -2  -6  10        2.99        2.25      1.76 o 
  -1  -6  10        0.47        0.03      0.82 o 
   0  -6  10        1.67        1.62      1.08 o 
   1  -6  10       17.96       17.96      1.84 o 
   2  -6  10       36.76       43.06      3.95 o 
   3  -6  10        0.11        0.21      1.50 o 
  -8  -5  10        0.30       -0.41      1.04 o 
  -7  -5  10        4.11        5.30      1.56 o 
  -6  -5  10       36.14       33.79      2.83 o 
  -5  -5  10        6.89        3.68      1.16 o 
  -4  -5  10        0.01       -0.09      0.56 o 
  -3  -5  10       61.04       65.52      2.33 o 
  -2  -5  10       16.89       14.04      2.56 o 
  -1  -5  10       34.73       36.14      2.49 o 
   0  -5  10       21.89       21.96      4.17 o 
   1  -5  10        3.74        2.72      1.87 o 
   2  -5  10        3.15        3.74      1.71 o 
   3  -5  10        0.34        0.00      1.39 o 
  -9  -4  10        0.82        1.70      2.24 o 
  -8  -4  10       52.50       49.46      3.41 o 
  -7  -4  10        4.40        5.53      1.49 o 
  -6  -4  10       32.97       27.44      2.54 o 
  -5  -4  10        6.95        4.05      0.94 o 
  -4  -4  10       80.55       86.53      2.81 o 
  -3  -4  10       46.14       47.09      1.63 o 
  -2  -4  10      125.49      116.75      3.75 o 
  -1  -4  10        8.05        6.25      1.28 o 
   0  -4  10        1.94        2.20      1.92 o 
   1  -4  10        4.07        5.08      1.26 o 
   2  -4  10       47.53       57.09      2.74 o 
   3  -4  10        3.02        5.56      1.92 o 
  -9  -3  10       16.81       16.39      2.22 o 
  -8  -3  10        1.70        0.99      0.89 o 
  -7  -3  10       67.49       71.55      3.07 o 
  -6  -3  10        3.54        4.98      1.04 o 
  -5  -3  10      107.64      108.09      3.61 o 
  -4  -3  10      198.03      192.39      4.11 o 
  -3  -3  10       24.83       27.93      1.25 o 
  -2  -3  10        8.36        6.76      1.07 o 
  -1  -3  10       77.45       76.90      5.07 o 
   0  -3  10       20.00       18.32      3.53 o 
   1  -3  10        1.99        1.78      0.97 o 
   2  -3  10       56.28       67.51      7.16 o 
   3  -3  10       17.30       12.71      2.46 o 
   4  -3  10        4.36        4.41      1.55 o 
  -9  -2  10       54.84       61.57      4.27 o 
  -8  -2  10        0.00        0.22      0.75 o 
  -7  -2  10       10.63       11.24      1.46 o 
  -6  -2  10       31.73       28.42      1.99 o 
  -5  -2  10       16.58       14.93      1.35 o 
  -4  -2  10        1.75        1.90      0.69 o 
  -3  -2  10       36.20       32.11      1.31 o 
  -2  -2  10       66.29       64.52      1.92 o 
  -1  -2  10      367.01      332.18      8.69 o 
   0  -2  10       19.59       26.15      3.26 o 
   1  -2  10        2.37        1.36      2.14 o 
   2  -2  10        0.60       -0.87      0.87 o 
   3  -2  10       13.91       12.93      2.35 o 
   4  -2  10       16.42       18.70      2.88 o 
 -10  -1  10       15.71       14.23      1.71 o 
  -9  -1  10       18.10       21.01      1.86 o 
  -8  -1  10       35.58       35.66      2.25 o 
  -7  -1  10      296.90      280.33      6.58 o 
  -6  -1  10       30.43       31.09      1.97 o 
  -5  -1  10      144.06      146.80      3.85 o 
  -4  -1  10      134.19      125.64      3.11 o 
  -3  -1  10       81.06       79.16      1.97 o 
  -2  -1  10        2.00        1.71      0.54 o 
  -1  -1  10      135.50      140.50      4.56 o 
   0  -1  10       11.03       17.00      4.65 o 
   1  -1  10        0.12        0.02      0.91 o 
   2  -1  10       50.38       51.90      2.83 o 
   3  -1  10       24.43       31.30      3.31 o 
   4  -1  10      101.04      113.25      6.52 o 
 -10   0  10        1.71        7.00      1.31 o 
  -9   0  10       71.60       77.13      5.37 o 
  -8   0  10       46.51       46.40      2.40 o 
  -7   0  10      220.32      230.15      5.65 o 
  -6   0  10        4.32        3.73      0.82 o 
  -5   0  10       59.27       64.23      2.43 o 
  -4   0  10      190.89      190.26      4.25 o 
  -3   0  10       95.30       99.84      2.33 o 
  -2   0  10      137.83      115.46      2.80 o 
  -1   0  10       64.24       54.46      2.42 o 
   0   0  10       47.63       44.94      2.62 o 
   1   0  10       12.18       15.74      1.77 o 
   2   0  10       24.42       26.91      2.14 o 
   3   0  10       25.52       25.11      3.10 o 
   4   0  10       20.06       22.54      3.21 o 
 -10   1  10      127.49      130.23      4.18 o 
  -9   1  10       92.55       95.99      3.45 o 
  -8   1  10       11.81       10.61      1.57 o 
  -7   1  10       10.06       10.26      1.20 o 
  -6   1  10       45.85       43.83      2.23 o 
  -5   1  10        3.49        2.40      1.08 o 
  -4   1  10       50.62       46.57      2.24 o 
  -3   1  10       23.46       26.09      1.14 o 
  -2   1  10       18.64       17.91      1.50 o 
  -1   1  10      212.49      199.12      5.78 o 
   0   1  10      211.76      209.19      8.23 o 
   1   1  10        8.12        4.68      1.20 o 
   2   1  10       25.89       26.61      2.18 o 
   3   1  10      119.06      132.70      6.94 o 
 -10   2  10       42.22       45.56      2.41 o 
  -9   2  10      130.70      130.13      4.00 o 
  -8   2  10       41.37       46.09      3.55 o 
  -7   2  10      195.74      199.20      5.53 o 
  -6   2  10      321.02      318.64      7.61 o 
  -5   2  10       33.79       33.32      2.10 o 
  -4   2  10       55.35       53.94      2.64 o 
  -3   2  10       16.12       15.44      1.32 o 
  -2   2  10       29.89       30.20      1.39 o 
  -1   2  10       21.81       31.73      1.57 o 
   0   2  10      144.22      133.86      4.83 o 
   1   2  10        3.43        4.04      1.24 o 
   2   2  10        0.13        0.20      0.95 o 
   3   2  10        1.00        0.49      1.02 o 
 -10   3  10        2.89        2.34      0.95 o 
  -9   3  10        6.49        7.98      1.21 o 
  -8   3  10       25.99       27.43      2.00 o 
  -7   3  10       14.96       17.25      2.51 o 
  -6   3  10        0.03        0.14      0.61 o 
  -5   3  10       38.73       36.07      2.24 o 
  -4   3  10       75.52       77.21      3.25 o 
  -3   3  10       62.13       56.19      2.31 o 
  -2   3  10       26.38       24.68      1.28 o 
  -1   3  10        9.95       10.02      1.04 o 
   0   3  10      168.59      166.00      5.47 o 
   1   3  10       39.90       51.24      4.22 o 
   2   3  10       28.03       28.13      2.37 o 
   3   3  10       26.49       32.99      2.41 o 
  -9   4  10       17.43       18.32      1.74 o 
  -8   4  10       38.69       36.75      2.32 o 
  -7   4  10        0.32        0.46      0.77 o 
  -6   4  10       25.73       22.71      1.90 o 
  -5   4  10       33.19       31.25      2.17 o 
  -4   4  10      132.46      132.80      4.47 o 
  -3   4  10       24.12       25.80      1.73 o 
  -2   4  10        2.42        1.66      0.57 o 
  -1   4  10        8.79        8.45      1.09 o 
   0   4  10       28.32       28.83      1.81 o 
   1   4  10        0.00       -0.47      0.82 o 
   2   4  10       25.60       22.80      2.20 o 
  -9   5  10        2.19        5.29      1.37 o 
  -8   5  10        5.52        4.00      1.17 o 
  -7   5  10      247.70      247.69      6.67 o 
  -6   5  10      147.76      145.65      4.81 o 
  -5   5  10       51.05       51.90      2.80 o 
  -4   5  10       28.65       26.04      2.10 o 
  -3   5  10        8.84        8.86      1.22 o 
  -2   5  10        4.85        4.40      0.70 o 
  -1   5  10        1.45        0.76      0.69 o 
   0   5  10        3.85        3.61      0.95 o 
   1   5  10       22.33       24.01      2.21 o 
   2   5  10        3.80        2.79      1.32 o 
  -9   6  10       19.61       22.64      3.14 o 
  -8   6  10        0.97        1.03      0.93 o 
  -7   6  10       80.38       76.40      3.93 o 
  -6   6  10      197.65      196.22      8.09 o 
  -5   6  10       62.28       64.84      3.21 o 
  -4   6  10       30.76       29.44      2.26 o 
  -3   6  10       39.55       41.05      2.26 o 
  -2   6  10        5.54        3.52      1.05 o 
  -1   6  10       15.92       19.22      1.51 o 
   0   6  10        3.93        3.87      1.16 o 
   1   6  10        1.38        0.22      0.97 o 
  -8   7  10        3.33        3.86      1.26 o 
  -7   7  10        2.34        0.14      0.92 o 
  -6   7  10      123.73      133.53      4.92 o 
  -5   7  10       29.85       28.82      2.40 o 
  -4   7  10        3.43        2.40      1.50 o 
  -3   7  10       64.02       65.49      2.92 o 
  -2   7  10        0.04       -0.30      0.82 o 
  -1   7  10       15.17       17.12      1.46 o 
   0   7  10       17.47       19.55      1.68 o 
  -7   8  10        8.78       10.87      1.76 o 
  -6   8  10       45.30       44.40      2.99 o 
  -5   8  10       10.28        9.36      1.69 o 
  -4   8  10        8.11        8.32      2.54 o 
  -3   8  10       29.83       32.42      2.62 o 
  -2   8  10        1.28        1.58      1.18 o 
  -1   8  10       12.08       11.13      2.35 o 
  -5  -7  11       18.48       21.21      4.97 o 
  -4  -7  11        0.03        0.21      2.03 o 
  -3  -7  11        6.44        4.57      1.34 o 
  -2  -7  11       19.54       19.01      2.10 o 
  -1  -7  11        0.46       -0.56      0.99 o 
   0  -7  11        3.39        2.14      1.28 o 
  -6  -6  11        9.02        7.66      1.84 o 
  -5  -6  11       31.65       26.74      2.28 o 
  -4  -6  11       21.93       24.00      2.87 o 
  -3  -6  11      182.13      179.77      5.98 o 
  -2  -6  11       30.60       31.18      5.50 o 
  -1  -6  11        0.09        0.73      1.05 o 
   0  -6  11       16.41       17.73      2.24 o 
   1  -6  11       47.85       56.70      3.13 o 
  -7  -5  11        2.46        2.76      1.39 o 
  -6  -5  11       71.82       61.60      3.83 o 
  -5  -5  11        9.23       11.13      1.63 o 
  -4  -5  11        3.70        5.66      1.32 o 
  -3  -5  11       53.03       51.77      2.88 o 
  -2  -5  11        5.48        6.94      1.42 o 
  -1  -5  11       27.40       26.00      2.25 o 
   0  -5  11       43.83       41.84      2.84 o 
   1  -5  11       11.95       13.54      1.81 o 
   2  -5  11       38.88       29.49      3.42 o 
  -8  -4  11        5.40        2.44      1.38 o 
  -7  -4  11        4.66        5.36      1.56 o 
  -6  -4  11        1.98        1.07      1.20 o 
  -5  -4  11       44.41       42.68      2.20 o 
  -4  -4  11       33.24       27.41      1.81 o 
  -3  -4  11       84.52       90.00      3.22 o 
  -2  -4  11       64.17       61.94      3.26 o 
  -1  -4  11        3.17        0.92      1.18 o 
   0  -4  11        3.71        6.20      1.41 o 
   1  -4  11       11.27        9.93      2.24 o 
   2  -4  11       22.64       24.68      3.10 o 
  -8  -3  11       38.97       35.13      2.46 o 
  -7  -3  11        2.30        0.23      0.87 o 
  -6  -3  11        5.51        7.13      1.28 o 
  -5  -3  11        3.01        1.17      1.11 o 
  -4  -3  11       67.41       62.97      2.51 o 
  -3  -3  11       18.20       17.31      1.13 o 
  -2  -3  11      110.88      118.92      4.49 o 
  -1  -3  11        1.21        1.57      1.07 o 
   0  -3  11       10.08       10.30      1.62 o 
   1  -3  11       42.68       47.56      2.93 o 
   2  -3  11       12.86       18.28      2.03 o 
  -9  -2  11       17.99       24.43      2.14 o 
  -8  -2  11        0.24       -0.02      0.80 o 
  -7  -2  11        2.04       -0.04      0.78 o 
  -6  -2  11       20.07       24.37      1.96 o 
  -5  -2  11        6.66        8.03      1.29 o 
  -4  -2  11        0.01       -0.01      0.61 o 
  -3  -2  11        7.82        8.38      0.85 o 
  -2  -2  11       91.88       73.02      3.37 o 
  -1  -2  11        6.35        7.35      1.36 o 
   0  -2  11       25.25       26.45      3.90 o 
   1  -2  11       10.74       13.23      1.75 o 
   2  -2  11       13.32       14.33      2.88 o 
  -9  -1  11        4.64        4.36      1.21 o 
  -8  -1  11        1.36        1.54      0.94 o 
  -7  -1  11       50.55       45.09      2.58 o 
  -6  -1  11       58.82       57.52      2.75 o 
  -5  -1  11        0.81        1.13      0.80 o 
  -4  -1  11       65.93       68.47      3.65 o 
  -3  -1  11       61.60       61.54      1.86 o 
  -2  -1  11       35.07       38.41      2.07 o 
  -1  -1  11       11.24       11.00      1.52 o 
   0  -1  11       27.67       23.52      2.13 o 
   1  -1  11        6.46        6.20      1.46 o 
   2  -1  11        5.80        4.93      1.35 o 
  -9   0  11       37.07       38.42      2.47 o 
  -8   0  11      116.68      130.52      4.27 o 
  -7   0  11       29.00       28.70      2.41 o 
  -6   0  11        4.09        3.85      1.02 o 
  -5   0  11       12.38       13.38      1.44 o 
  -4   0  11       24.90       30.73      3.93 o 
  -3   0  11       51.57       55.95      1.83 o 
  -2   0  11       46.79       51.19      2.06 o 
  -1   0  11        5.82        2.31      1.71 o 
   0   0  11       42.15       34.02      2.45 o 
   1   0  11        0.63       -0.39      0.95 o 
   2   0  11       24.32       22.02      2.83 o 
  -9   1  11      336.72      345.34      7.86 o 
  -8   1  11      107.06      104.58      3.76 o 
  -7   1  11       17.55       20.12      2.62 o 
  -6   1  11      164.62      151.64      4.95 o 
  -5   1  11      102.68      100.27      4.19 o 
  -4   1  11       14.26       15.63      1.71 o 
  -3   1  11       60.86       68.41      4.19 o 
  -2   1  11        1.90        1.80      0.61 o 
  -1   1  11        1.81        1.48      1.18 o 
   0   1  11       70.44       76.67      3.59 o 
   1   1  11       67.18       68.81      3.57 o 
   2   1  11        2.55        1.69      1.44 o 
  -9   2  11       51.91       55.35      2.87 o 
  -8   2  11       15.95       19.03      1.78 o 
  -7   2  11       22.88       24.01      2.35 o 
  -6   2  11       12.04       14.60      1.65 o 
  -5   2  11       88.75       93.81      3.75 o 
  -4   2  11        0.13        0.77      0.75 o 
  -3   2  11       79.24       73.19      2.81 o 
  -2   2  11       13.28       14.15      1.57 o 
  -1   2  11        0.92        0.75      0.89 o 
   0   2  11       78.85       84.41      6.14 o 
   1   2  11       87.93       80.87      7.16 o 
   2   2  11        1.74        2.41      1.26 o 
  -9   3  11       26.40       26.38      2.21 o 
  -8   3  11      477.34      482.03     10.72 o 
  -7   3  11       48.13       51.13      2.80 o 
  -6   3  11        1.58        1.49      0.88 o 
  -5   3  11        2.14        0.03      0.74 o 
  -4   3  11        4.58        2.89      1.03 o 
  -3   3  11       52.25       52.64      2.81 o 
  -2   3  11      131.04      153.89      3.47 o 
  -1   3  11        1.57        3.16      1.18 o 
   0   3  11        2.13        2.26      1.10 o 
   1   3  11       66.00       67.66      3.52 o 
  -9   4  11       23.31       25.38      3.34 o 
  -8   4  11        0.23       -0.61      0.87 o 
  -7   4  11       40.09       47.49      5.22 o 
  -6   4  11        0.02       -0.33      0.77 o 
  -5   4  11       58.26       54.28      2.98 o 
  -4   4  11       46.83       50.50      4.10 o 
  -3   4  11       45.63       52.49      2.47 o 
  -2   4  11       49.46       49.77      2.46 o 
  -1   4  11        5.18        8.63      1.19 o 
   0   4  11        2.88        1.93      1.08 o 
   1   4  11       49.33       49.91      6.25 o 
  -8   5  11        0.47       -0.09      0.88 o 
  -7   5  11        2.53        3.91      1.18 o 
  -6   5  11      201.99      201.92      6.17 o 
  -5   5  11       95.85       94.42      4.00 o 
  -4   5  11       10.13       10.34      1.62 o 
  -3   5  11        0.26        0.85      0.81 o 
  -2   5  11       39.79       43.57      3.29 o 
  -1   5  11       17.36       19.00      1.77 o 
   0   5  11       26.68       31.10      2.47 o 
  -8   6  11        6.88        7.80      2.67 o 
  -7   6  11        7.33        6.45      1.46 o 
  -6   6  11        0.87        1.53      1.05 o 
  -5   6  11       19.12       24.87      2.25 o 
  -4   6  11       21.96       22.14      3.24 o 
  -3   6  11        0.79        1.68      0.95 o 
  -2   6  11       26.42       25.56      2.59 o 
  -1   6  11       12.36       17.63      1.79 o 
  -6   7  11        0.06       -0.20      0.96 o 
  -5   7  11       79.27       89.79      4.12 o 
  -4   7  11       21.41       22.46      2.26 o 
  -3   7  11        0.14       -0.30      0.86 o 
  -2   7  11        3.13        2.15      3.37 o 
  -4  -6  12        5.80        5.13      2.78 o 
  -3  -6  12       11.04       10.61      1.75 o 
  -2  -6  12        9.81        9.98      1.77 o 
  -6  -5  12        7.65        4.87      1.68 o 
  -5  -5  12       39.92       34.12      2.74 o 
  -4  -5  12       37.04       38.68      5.13 o 
  -3  -5  12        2.51       -0.67      0.93 o 
  -2  -5  12       25.01       22.92      2.25 o 
  -1  -5  12        3.21        4.89      1.98 o 
   0  -5  12        0.34        0.32      1.28 o 
  -7  -4  12        2.69        3.17      2.11 o 
  -6  -4  12       59.63       67.62      4.13 o 
  -5  -4  12      135.51      157.77      4.38 o 
  -4  -4  12       10.78       11.08      2.22 o 
  -3  -4  12        7.34        9.89      2.83 o 
  -2  -4  12       70.91       67.22      3.48 o 
  -1  -4  12       18.85       24.50      2.31 o 
   0  -4  12       30.17       39.87      2.82 o 
  -7  -3  12        6.95        5.68      1.36 o 
  -6  -3  12        7.15        6.06      1.29 o 
  -5  -3  12       32.27       36.75      2.94 o 
  -4  -3  12        5.84        8.45      1.25 o 
  -3  -3  12        2.76        7.76      1.44 o 
  -2  -3  12       33.03       32.89      3.04 o 
  -1  -3  12       18.00       13.84      1.86 o 
   0  -3  12        5.62        8.96      2.51 o 
   1  -3  12        0.01        0.84      1.08 o 
  -8  -2  12       22.80       29.27      2.30 o 
  -7  -2  12       20.67       23.35      2.06 o 
  -6  -2  12        1.79        1.71      1.02 o 
  -5  -2  12       87.65       93.76      4.63 o 
  -4  -2  12       98.44      108.57      3.42 o 
  -3  -2  12        6.30        6.15      1.05 o 
  -2  -2  12       11.75       14.23      1.73 o 
  -1  -2  12       42.18       44.18      2.81 o 
   0  -2  12        0.09        0.19      1.07 o 
   1  -2  12       15.60       19.75      2.13 o 
  -8  -1  12        3.12        2.76      1.22 o 
  -7  -1  12        0.30        0.75      0.88 o 
  -6  -1  12        0.75        1.05      0.87 o 
  -5  -1  12       33.19       31.21      2.21 o 
  -4  -1  12       57.85       60.47      2.56 o 
  -3  -1  12        3.26        3.19      0.93 o 
  -2  -1  12        3.75        3.57      1.14 o 
  -1  -1  12       43.54       45.32      2.86 o 
   0  -1  12        0.23        1.70      1.18 o 
   1  -1  12        1.46        1.72      1.23 o 
  -8   0  12       48.11       49.72      2.88 o 
  -7   0  12       16.63       15.91      3.22 o 
  -6   0  12        0.04        1.24      0.84 o 
  -5   0  12        3.18        2.85      1.00 o 
  -4   0  12       16.26       15.51      1.48 o 
  -3   0  12        0.34        1.60      0.83 o 
  -2   0  12       22.12       26.64      2.10 o 
  -1   0  12       21.25       21.16      4.11 o 
   0   0  12        0.89        0.18      1.07 o 
   1   0  12        9.98       11.81      2.24 o 
  -8   1  12       15.30       15.82      1.99 o 
  -7   1  12        1.55        2.01      0.94 o 
  -6   1  12        3.41        3.09      1.03 o 
  -5   1  12        0.42        0.50      0.84 o 
  -4   1  12      121.76      136.51      4.15 o 
  -3   1  12        0.94        0.16      0.72 o 
  -2   1  12       35.83       34.16      2.27 o 
  -1   1  12       11.65       17.18      2.51 o 
   0   1  12        5.95        4.35      1.36 o 
   1   1  12        8.88        7.88      1.60 o 
  -8   2  12        0.91        0.62      0.83 o 
  -7   2  12      115.93      116.57      4.53 o 
  -6   2  12        0.94        1.12      0.89 o 
  -5   2  12       20.08       24.12      2.84 o 
  -4   2  12       14.61       17.42      1.88 o 
  -3   2  12       10.68       10.89      1.37 o 
  -2   2  12       19.95       23.02      1.98 o 
  -1   2  12       43.80       58.09      3.53 o 
   0   2  12        0.02       -0.09      1.07 o 
  -8   3  12       22.63       22.40      2.93 o 
  -7   3  12      144.42      160.80      5.46 o 
  -6   3  12        2.35        2.23      1.11 o 
  -5   3  12        0.01        1.12      0.91 o 
  -4   3  12        0.02        0.33      0.75 o 
  -3   3  12       47.30       47.01      3.15 o 
  -2   3  12       89.01       97.11      3.64 o 
  -1   3  12      119.12      131.69      6.94 o 
   0   3  12       13.80       18.43      2.05 o 
  -7   4  12        9.70       12.94      1.80 o 
  -6   4  12        6.80        9.97      1.62 o 
  -5   4  12       33.12       34.97      2.68 o 
  -4   4  12       67.89       75.17      9.46 o 
  -3   4  12        1.43       -0.31      0.86 o 
  -2   4  12       77.67       78.43      4.18 o 
  -1   4  12       20.46       22.56      2.07 o 
  -7   5  12       15.29       17.39      2.10 o 
  -6   5  12       39.66       37.69      2.77 o 
  -5   5  12       26.81       28.77      2.48 o 
  -4   5  12        7.15        7.26      1.52 o 
  -3   5  12       31.78       37.33      2.60 o 
  -2   5  12       49.79       55.36      3.66 o 
  -5   6  12        3.34        3.11      1.27 o 
  -4   6  12       33.03       37.61      2.86 o 
  -4  -4  13       18.24       24.36      4.49 o 
  -3  -4  13        1.07        0.61      1.13 o 
  -5  -3  13        1.64        2.50      1.01 o 
  -4  -3  13       27.59       29.38      4.70 o 
  -3  -3  13      111.04      151.48      5.11 o 
  -2  -3  13        1.75        4.26      1.37 o 
  -6  -2  13        0.14       -0.37      0.90 o 
  -5  -2  13        1.19        0.85      0.90 o 
  -4  -2  13       64.21       56.94      4.19 o 
  -3  -2  13       32.12       29.49      4.70 o 
  -2  -2  13        3.04        2.88      1.28 o 
  -7  -1  13       29.21       29.72      2.39 o 
  -6  -1  13       28.87       28.22      2.28 o 
  -5  -1  13       35.58       44.79      2.74 o 
  -4  -1  13       19.85       17.48      2.63 o 
  -3  -1  13       60.77       79.17      6.73 o 
  -2  -1  13      128.03      163.83      9.19 o 
  -1  -1  13       27.72       37.30      2.74 o 
  -7   0  13       55.41       52.65      3.02 o 
  -6   0  13       17.99       19.10      1.97 o 
  -5   0  13        0.24       -0.75      0.75 o 
  -4   0  13        5.47        6.91      1.23 o 
  -3   0  13       40.54       38.57      4.91 o 
  -2   0  13        1.16        1.65      1.13 o 
  -1   0  13       54.09       62.98      3.48 o 
  -7   1  13        2.01        0.60      0.89 o 
  -6   1  13        0.16        0.21      0.85 o 
  -5   1  13        5.30        3.73      1.27 o 
  -4   1  13        5.68        5.30      1.50 o 
  -3   1  13       45.50       51.60      5.56 o 
  -2   1  13       24.04       26.43      2.14 o 
  -6   2  13       46.87       51.25      3.19 o 
  -5   2  13        0.19        0.55      0.96 o 
  -4   2  13       32.88       41.92      2.47 o 
  -3   2  13        9.07        7.59      2.88 o 
  -2   2  13        9.76        7.74      1.36 o 
  -6   3  13       21.27       22.63      2.29 o 
  -5   3  13       18.60       20.85      2.17 o 
  -4   3  13        7.81        9.20      1.42 o 
  -3   3  13        2.34        3.74      2.67 o 
                                                 
